# Supplementary material for: 3-(1,3-Di­phenyl­propan-2-yl)-4-methyl-6-phenyl­isoxazolo[3,4-d]pyridazin-7(6H)-one
Source: Acta Crystallogr Sect E Struct Rep Online. 2013 Oct 23;69(Pt 11):o1680–1. doi: 10.1107/S160053681302802X (PMC3884336; doi:10.1107/S160053681302802X)
Supplement: Supplementary file 2 [file e-69-o1680-Isup2.hkl]

# 
# h,k,l, Fc-squared, Fo-squared, sigma(Fo-squared) and status flag 
# 
data_I
_shelx_title ' Montana01 in P-1' 
_shelx_refln_list_code          4 
_shelx_F_calc_maximum      151.41 
_exptl_crystal_F_000       444.00 
_reflns_d_resolution_high  0.8400 
 
loop_ 
 _symmetry_equiv_pos_as_xyz 
 'x, y, z' 
 '-x, -y, -z' 
 
_cell_length_a     7.5163 
_cell_length_b     9.6774 
_cell_length_c    15.9053 
_cell_angle_alpha  86.798 
_cell_angle_beta   83.512 
_cell_angle_gamma  69.385 
 
_shelx_F_squared_multiplier     1.000 
 
loop_ 
 _refln_index_h 
 _refln_index_k 
 _refln_index_l 
 _refln_F_squared_calc 
 _refln_F_squared_meas 
 _refln_F_squared_sigma 
 _refln_observed_status 
   1   0   0      600.16      558.70      9.68 o 
   2   0   0     1094.78     1185.15     40.88 o 
   3   0   0       12.84       10.22      0.60 o 
   4   0   0      451.13      464.35     16.11 o 
   5   0   0      262.82      251.18      2.83 o 
   6   0   0       44.51       41.66      0.85 o 
   7   0   0      122.70      116.45      1.86 o 
   8   0   0        9.17        8.90      0.34 o 
  -8   1   0        7.77        9.26      0.34 o 
  -7   1   0       28.47       28.12      1.14 o 
  -6   1   0       19.46       18.32      0.42 o 
  -5   1   0      392.50      382.74      4.50 o 
  -4   1   0      316.59      318.79      5.91 o 
  -3   1   0        1.07        1.57      0.26 o 
  -2   1   0      226.27      222.54      3.82 o 
  -1   1   0      147.57      144.98      2.16 o 
   0   1   0      918.57      924.87     13.78 o 
   1   1   0      282.86      276.13      4.29 o 
   2   1   0     1039.43     1110.25     38.23 o 
   3   1   0      337.75      358.18     12.38 o 
   4   1   0      815.87      813.03     27.89 o 
   5   1   0      748.88      737.60      9.99 o 
   6   1   0       81.49       76.19      1.06 o 
   7   1   0        5.17        5.86      0.32 o 
   8   1   0       15.77       14.67      0.60 o 
  -7   2   0       72.46       68.32      0.92 o 
  -6   2   0      177.37      182.34      2.24 o 
  -5   2   0      442.66      447.17      4.12 o 
  -4   2   0      543.31      550.08      4.85 o 
  -3   2   0      215.96      205.91      4.70 o 
  -2   2   0       56.17       55.03      1.04 o 
  -1   2   0        0.06        1.80      0.09 o 
   0   2   0     5535.70     5449.04     98.76 o 
   1   2   0     3475.25     3508.77     51.64 o 
   2   2   0     3456.56     3626.99     53.26 o 
   3   2   0        3.91        5.41      0.36 o 
   4   2   0       37.26       44.97      1.80 o 
   5   2   0      679.87      669.20      7.62 o 
   6   2   0       44.61       42.56      0.85 o 
   7   2   0      352.67      347.89      5.18 o 
   8   2   0        3.02        2.12      0.26 o 
  -7   3   0       27.13       26.76      0.51 o 
  -6   3   0       70.21       71.85      0.86 o 
  -5   3   0      444.31      455.94      4.20 o 
  -4   3   0       26.76       26.70      0.48 o 
  -3   3   0      273.27      278.08      2.73 o 
  -2   3   0      571.57      612.72     18.16 o 
  -1   3   0       44.54       46.42      0.90 o 
   0   3   0     1328.38     1345.33     29.50 o 
   1   3   0      552.95      531.56      8.45 o 
   2   3   0      391.44      365.46      6.25 o 
   3   3   0       70.92       57.61      1.04 o 
   5   3   0      203.83      192.36      2.11 o 
   6   3   0      407.06      392.02      4.77 o 
   7   3   0      183.96      182.95      2.80 o 
   8   3   0      175.49      169.23      3.49 o 
  -6   4   0       46.50       46.63      0.74 o 
  -5   4   0       71.69       73.40      0.78 o 
  -4   4   0      201.19      202.76      1.66 o 
  -3   4   0      125.09      122.66      1.02 o 
  -2   4   0      130.73      136.32      1.91 o 
  -1   4   0       14.24       20.14      0.60 o 
   0   4   0       17.12       22.24      0.60 o 
   1   4   0      136.19      141.58      3.06 o 
   2   4   0      696.93      697.82     11.92 o 
   3   4   0       14.39        9.14      0.48 o 
   4   4   0      497.15      518.33     15.27 o 
   5   4   0        6.67        5.76      0.22 o 
   6   4   0        0.46        0.53      0.11 o 
   7   4   0      179.03      178.93      1.95 o 
   8   4   0      519.73      534.65      8.42 o 
  -6   5   0      101.53      108.02      1.32 o 
  -5   5   0        0.04        0.29      0.09 o 
  -4   5   0      210.80      215.52      1.86 o 
  -3   5   0      427.86      419.11      4.34 o 
  -2   5   0        1.53        2.47      0.31 o 
  -1   5   0        1.55        1.88      0.34 o 
   0   5   0     1123.41     1237.71     27.65 o 
   1   5   0        3.63        1.27      0.26 o 
   2   5   0      375.24      365.56      7.78 o 
   3   5   0      219.39      198.39      6.13 o 
   4   5   0       76.63       80.04      1.18 o 
   5   5   0       12.21       10.23      0.28 o 
   6   5   0      306.74      305.77      3.20 o 
   7   5   0       97.38      100.97      1.32 o 
   8   5   0       42.37       39.87      1.34 o 
  -5   6   0        8.84        6.20      0.18 o 
  -4   6   0      130.09      126.33      2.41 o 
  -3   6   0      218.07      208.36      1.84 o 
  -2   6   0       36.13       37.09      0.49 o 
  -1   6   0        2.08        2.57      0.32 o 
   0   6   0       23.57       21.16      0.60 o 
   1   6   0        6.49        2.51      0.46 o 
   2   6   0      367.78      373.81     11.30 o 
   3   6   0      122.29      104.67      1.69 o 
   4   6   0       22.96       20.77      0.42 o 
   5   6   0      320.15      309.48      5.59 o 
   6   6   0      107.82      112.78      1.26 o 
   7   6   0        2.77        3.25      0.21 o 
   8   6   0       43.66       44.69      0.65 o 
  -4   7   0       25.33       27.47      0.36 o 
  -3   7   0        2.41        4.10      0.20 o 
  -2   7   0       70.01       81.25      0.91 o 
  -1   7   0      235.23      245.74      3.05 o 
   0   7   0       67.92       61.17      1.15 o 
   2   7   0        1.67        0.72      0.24 o 
   3   7   0        1.19        1.63      0.23 o 
   4   7   0       14.12       11.62      0.32 o 
   5   7   0        4.42        3.81      0.29 o 
   6   7   0       85.30       81.88      0.96 o 
   7   7   0       26.03       26.20      0.44 o 
   8   7   0        0.58        0.48      0.08 o 
  -3   8   0       90.43       91.34      0.90 o 
  -2   8   0      130.92      132.45      1.34 o 
  -1   8   0      142.21      148.84      1.62 o 
   0   8   0        6.50        6.36      0.54 o 
   2   8   0      341.45      302.03      6.73 o 
   3   8   0      613.11      604.39      7.27 o 
   4   8   0      169.22      169.32      2.14 o 
   5   8   0       39.83       41.35      0.67 o 
   6   8   0      129.52      133.07      1.69 o 
   7   8   0       13.43       13.09      0.25 o 
   8   8   0        4.07        2.88      0.15 o 
  -2   9   0        0.07        0.28      0.06 o 
  -1   9   0        0.22        0.54      0.12 o 
   0   9   0      180.65      183.89      2.31 o 
   1   9   0       69.09       61.80      1.56 o 
   2   9   0      341.27      326.78      4.91 o 
   3   9   0       57.08       64.09      1.68 o 
   4   9   0       86.66       82.34      1.13 o 
   5   9   0        0.52        0.59      0.19 o 
   6   9   0       29.10       31.77      0.51 o 
   7   9   0       15.58       15.62      0.30 o 
  -1  10   0        1.77        1.64      0.14 o 
   0  10   0        4.91        4.57      0.34 o 
   1  10   0      242.13      227.00      4.57 o 
   2  10   0       30.45       25.97      0.96 o 
   3  10   0       22.01       20.80      0.84 o 
   4  10   0      471.20      467.11     10.22 o 
   5  10   0      146.68      141.38      1.78 o 
   6  10   0        5.28        4.73      0.21 o 
   1  11   0      119.53      122.63      1.98 o 
   3  11   0       17.23       15.39      0.60 o 
   4  11   0       18.71       21.28      0.72 o 
   5  11   0       18.44       20.20      0.60 o 
  -5 -11   1       18.07       15.51      0.48 o 
  -4 -11   1      294.71      273.17      6.01 o 
  -3 -11   1      113.06      113.26      2.65 o 
  -1 -11   1        0.44        1.03      0.17 o 
  -6 -10   1      497.88      528.50      6.30 o 
  -5 -10   1      601.33      623.42      7.41 o 
  -4 -10   1       24.83       23.81      0.84 o 
  -3 -10   1        4.81        4.21      0.48 o 
  -2 -10   1       32.71       29.82      1.08 o 
  -1 -10   1       71.71       66.85      1.56 o 
   0 -10   1       69.17       69.74      0.99 o 
   1 -10   1      180.96      195.86      2.45 o 
  -7  -9   1       93.23       97.91      1.25 o 
  -6  -9   1      245.35      251.85      3.07 o 
  -5  -9   1        1.16        0.67      0.10 o 
  -4  -9   1       15.92       20.52      0.40 o 
  -3  -9   1       20.30       18.88      0.72 o 
  -2  -9   1       26.09       23.93      0.96 o 
  -1  -9   1        9.31        9.26      0.48 o 
   0  -9   1      361.51      357.91      7.52 o 
   1  -9   1        8.12        7.81      0.31 o 
   2  -9   1        0.58        1.14      0.12 o 
  -8  -8   1       22.30       24.58      0.37 o 
  -7  -8   1       45.28       43.77      0.55 o 
  -6  -8   1       37.89       39.73      0.54 o 
  -5  -8   1        0.04        0.15      0.11 o 
  -4  -8   1      215.74      211.03      2.65 o 
  -3  -8   1      951.75      982.81     13.10 o 
  -2  -8   1       32.63       30.90      1.08 o 
  -1  -8   1        8.48        7.21      0.48 o 
   0  -8   1      305.10      294.36      3.60 o 
   1  -8   1       45.40       38.22      0.55 o 
   2  -8   1        0.32        0.90      0.14 o 
   3  -8   1        1.38        0.98      0.10 o 
  -8  -7   1       47.19       50.74      0.69 o 
  -7  -7   1       36.15       35.76      0.56 o 
  -6  -7   1      162.48      163.14      1.78 o 
  -5  -7   1        1.18        0.82      0.10 o 
  -4  -7   1      154.05      148.21      1.91 o 
  -3  -7   1       24.18       20.33      0.74 o 
  -2  -7   1       93.29       96.19      2.40 o 
   0  -7   1      250.74      256.13      4.33 o 
   1  -7   1      133.24      122.09      1.38 o 
   2  -7   1      322.12      319.45      3.05 o 
   3  -7   1        1.35        2.35      0.23 o 
   4  -7   1        4.29        5.86      0.17 o 
  -8  -6   1       50.26       54.87      0.74 o 
  -7  -6   1        1.91        1.98      0.21 o 
  -6  -6   1        2.96        2.98      0.19 o 
  -5  -6   1       25.90       22.23      0.40 o 
  -4  -6   1       14.57       12.90      0.53 o 
  -3  -6   1        0.12        0.27      0.12 o 
  -2  -6   1     1548.27     1614.15     47.61 o 
  -1  -6   1       17.99       21.02      0.80 o 
   0  -6   1       61.82       52.28      1.11 o 
   1  -6   1      104.50       99.91      1.36 o 
   2  -6   1     1468.51     1530.39     12.64 o 
   3  -6   1      206.75      210.68      1.69 o 
   4  -6   1       30.86       36.89      0.49 o 
   5  -6   1       20.61       25.65      0.36 o 
  -8  -5   1      246.05      266.55      3.95 o 
  -7  -5   1       42.12       43.07      0.58 o 
  -6  -5   1      170.39      168.53      1.65 o 
  -5  -5   1      543.37      563.41      5.88 o 
  -4  -5   1        4.24        5.44      0.24 o 
  -3  -5   1      595.54      617.53     18.40 o 
  -2  -5   1      715.33      756.04     15.86 o 
  -1  -5   1     1285.25     1410.32     29.46 o 
   0  -5   1      515.08      544.80     11.52 o 
   1  -5   1      133.69      131.83      2.38 o 
   2  -5   1      526.26      565.91      6.59 o 
   3  -5   1        3.09        4.04      0.16 o 
   4  -5   1        2.87        2.95      0.17 o 
   5  -5   1        6.50        5.14      0.22 o 
   6  -5   1       75.37       83.22      1.04 o 
  -8  -4   1        0.03        0.36      0.17 o 
  -7  -4   1      190.26      184.41      2.00 o 
  -6  -4   1       35.12       34.29      0.56 o 
  -5  -4   1       41.75       35.51      0.50 o 
  -4  -4   1       18.56       22.48      0.84 o 
  -3  -4   1       88.42       83.56      2.65 o 
  -2  -4   1      792.36      813.46     18.04 o 
  -1  -4   1      288.62      292.29      6.21 o 
   0  -4   1      183.23      193.46      4.17 o 
   1  -4   1      410.25      456.52      9.61 o 
   2  -4   1      470.52      487.17      6.48 o 
   3  -4   1        2.57        2.84      0.20 o 
   4  -4   1      180.19      173.12      1.43 o 
   5  -4   1       18.51       20.16      0.31 o 
   6  -4   1       28.15       29.85      0.57 o 
  -8  -3   1       14.95       12.31      0.42 o 
  -7  -3   1       78.03       78.33      1.11 o 
  -6  -3   1        4.44        3.91      0.28 o 
  -5  -3   1      549.77      537.58      6.42 o 
  -3  -3   1      234.12      231.09      3.98 o 
  -2  -3   1      734.65      738.79     11.29 o 
  -1  -3   1     3938.14     4156.36     61.26 o 
   0  -3   1      872.21      931.05     32.77 o 
   1  -3   1      927.13      946.68     24.16 o 
   2  -3   1      246.38      247.08      7.45 o 
   3  -3   1       50.05       56.81      0.64 o 
   4  -3   1      185.63      180.38      1.48 o 
   5  -3   1        1.30        1.09      0.19 o 
   6  -3   1       51.61       50.85      0.80 o 
   7  -3   1        2.23        0.90      0.12 o 
  -8  -2   1      156.23      142.22      2.21 o 
  -7  -2   1      305.90      300.11      4.46 o 
  -6  -2   1      300.61      286.01      4.87 o 
  -5  -2   1      303.80      282.18      3.98 o 
  -4  -2   1     4615.68     4624.71    185.04 o 
  -3  -2   1     1450.29     1465.67     24.90 o 
  -2  -2   1      270.46      251.60      6.53 o 
  -1  -2   1     5633.21     5511.55    149.69 o 
   0  -2   1      167.94      157.76      2.34 o 
   1  -2   1      591.16      635.24      9.42 o 
   2  -2   1        7.17        5.01      0.17 o 
   3  -2   1       96.58      111.00      2.60 o 
   4  -2   1        6.88        5.33      0.20 o 
   5  -2   1        6.25        5.28      0.18 o 
   6  -2   1      438.55      440.64      5.15 o 
   7  -2   1      221.69      219.21      2.61 o 
  -8  -1   1        0.22        0.60      0.24 o 
  -7  -1   1       14.75       15.73      0.73 o 
  -6  -1   1       52.87       51.83      0.82 o 
  -5  -1   1       59.12       49.85      0.86 o 
  -4  -1   1      643.05      646.02     22.24 o 
  -3  -1   1     1890.72     1908.73     65.53 o 
  -2  -1   1        3.05        3.74      0.19 o 
  -1  -1   1     2210.27     2238.84     34.04 o 
   0  -1   1      239.47      216.37      4.68 o 
   1  -1   1     2467.54     2531.35     37.21 o 
   2  -1   1     1280.49     1378.06     21.03 o 
   3  -1   1     1614.74     1804.96     62.40 o 
   4  -1   1       11.17       11.81      0.55 o 
   5  -1   1       44.40       36.77      0.54 o 
   6  -1   1      268.41      263.60      3.16 o 
   7  -1   1        6.65        5.74      0.42 o 
   8  -1   1       66.35       61.24      0.97 o 
  -8   0   1       83.84       84.30      1.32 o 
  -7   0   1      109.71      110.05      1.78 o 
  -6   0   1      666.76      672.51      9.66 o 
  -5   0   1      857.94      832.18     28.74 o 
  -4   0   1     1819.94     1891.39     33.75 o 
  -3   0   1        6.65        4.45      0.36 o 
  -2   0   1     4180.28     4329.21     73.30 o 
  -1   0   1      101.37       88.22      1.53 o 
   0   0   1       23.86       23.83      0.42 o 
   1   0   1      911.37      942.26     12.71 o 
   2   0   1      752.01      734.03     25.49 o 
   3   0   1      880.44      886.85     30.66 o 
   4   0   1       34.93       40.88      1.68 o 
   5   0   1      133.70      127.41      1.36 o 
   6   0   1       15.40       13.71      0.43 o 
   7   0   1        1.07        0.98      0.20 o 
   8   0   1        5.09        3.01      0.29 o 
  -7   1   1      114.46      115.39      2.34 o 
  -6   1   1       97.92      101.43      1.34 o 
  -5   1   1       24.19       25.92      0.41 o 
  -4   1   1        4.14        5.08      0.23 o 
  -3   1   1      126.88      138.62      2.98 o 
  -2   1   1      763.76      712.65     19.61 o 
  -1   1   1     2515.03     2659.76     39.12 o 
   0   1   1      226.27      213.67      3.77 o 
   1   1   1     3524.58     3648.04    124.32 o 
   4   1   1       88.31       90.06      3.37 o 
   6   1   1       29.31       27.06      0.45 o 
   7   1   1       25.91       24.33      0.49 o 
   8   1   1        2.21        3.25      0.36 o 
  -7   2   1       55.13       58.48      1.02 o 
  -6   2   1        3.65        2.70      0.27 o 
  -5   2   1        1.65        1.75      0.30 o 
  -4   2   1       86.83       80.78      0.82 o 
  -3   2   1      221.04      195.14      5.89 o 
  -2   2   1      122.25      117.70      2.24 o 
  -1   2   1      445.28      442.46      7.57 o 
   0   2   1     1091.10     1155.57     17.13 o 
   1   2   1     5359.69     5421.76    112.65 o 
   2   2   1      917.70      953.78     14.08 o 
   5   2   1       62.45       65.59      0.84 o 
   6   2   1      190.59      176.04      4.47 o 
   7   2   1        9.72        7.16      0.34 o 
   8   2   1        4.12        4.46      0.26 o 
  -7   3   1        4.06        3.83      0.42 o 
  -6   3   1        4.21        3.92      0.20 o 
  -5   3   1       42.05       40.37      0.53 o 
  -4   3   1      101.76      100.57      1.03 o 
  -3   3   1        3.15        2.86      0.19 o 
  -2   3   1      592.48      634.60     18.76 o 
  -1   3   1      877.59      899.23     15.39 o 
   0   3   1       25.94       24.90      0.48 o 
   1   3   1       63.64       61.98      0.72 o 
   2   3   1     2828.42     2973.68     50.65 o 
   3   3   1      318.13      315.45      5.41 o 
   5   3   1       35.92       36.49      0.61 o 
   6   3   1        2.97        2.70      0.22 o 
   7   3   1      171.25      176.96      2.72 o 
   8   3   1       27.91       28.10      0.90 o 
  -6   4   1        9.42       10.98      0.32 o 
  -5   4   1       53.28       52.95      0.60 o 
  -4   4   1      855.53      878.89      7.23 o 
  -3   4   1       71.10       73.95      0.78 o 
  -2   4   1        3.03        2.89      0.25 o 
  -1   4   1       11.07       13.01      0.84 o 
   0   4   1       45.87       49.32      1.19 o 
   1   4   1      758.55      789.90     13.49 o 
   2   4   1      376.80      382.37      6.59 o 
   3   4   1        1.97        0.60      0.24 o 
   4   4   1      330.94      318.38      9.50 o 
   5   4   1        3.98        3.06      0.30 o 
   6   4   1      287.49      295.75      2.83 o 
   7   4   1        2.49        3.03      0.33 o 
   8   4   1        2.04        1.20      0.24 o 
  -6   5   1       85.66       88.97      1.25 o 
  -5   5   1      224.00      237.53      2.48 o 
  -4   5   1      133.03      137.18      1.24 o 
  -3   5   1      208.58      207.28      2.02 o 
  -2   5   1      303.33      279.62      2.61 o 
  -1   5   1        0.21        0.20      0.14 o 
   0   5   1      197.98      189.89      4.17 o 
   1   5   1      838.20      926.15     19.38 o 
   2   5   1      900.65      958.36     20.02 o 
   3   5   1       91.21       86.81      2.77 o 
   4   5   1      133.08      124.92      2.18 o 
   5   5   1        0.60        1.40      0.21 o 
   6   5   1        2.95        3.95      0.25 o 
   7   5   1       44.81       43.29      0.67 o 
   8   5   1       30.07       30.74      0.51 o 
  -5   6   1       16.67       15.42      0.40 o 
  -4   6   1       38.70       36.87      0.46 o 
  -3   6   1      883.74      937.62      8.38 o 
  -2   6   1      516.42      530.06      7.88 o 
  -1   6   1      275.86      270.10      3.44 o 
   0   6   1        1.76        2.54      0.38 o 
   1   6   1      579.19      601.18     12.75 o 
   2   6   1     1384.13     1435.36     42.32 o 
   3   6   1      452.86      491.39      8.95 o 
   4   6   1      111.59      110.51      1.48 o 
   5   6   1      868.10      897.25     11.77 o 
   6   6   1      203.31      201.20      2.18 o 
   7   6   1       37.73       34.41      0.58 o 
   8   6   1       30.07       27.57      0.56 o 
  -4   7   1       16.41       20.05      0.31 o 
  -3   7   1       56.33       58.75      0.64 o 
  -2   7   1       28.79       27.94      0.46 o 
  -1   7   1      277.30      282.36      3.49 o 
   0   7   1      669.30      673.27      7.98 o 
   2   7   1       27.42       21.40      0.84 o 
   3   7   1       75.94       68.11      0.97 o 
   4   7   1       18.07       13.96      0.35 o 
   5   7   1       16.86       17.32      0.37 o 
   6   7   1        0.45        0.30      0.10 o 
   7   7   1       10.21       11.87      0.30 o 
   8   7   1       57.18       59.35      0.78 o 
  -3   8   1      374.44      388.99      4.50 o 
  -2   8   1       11.09        8.25      0.22 o 
  -1   8   1       69.57       66.64      0.97 o 
   0   8   1      735.12      741.87     11.00 o 
   2   8   1       91.34       81.16      2.16 o 
   3   8   1      121.71      119.35      1.57 o 
   4   8   1     1207.36     1259.16     14.96 o 
   5   8   1       10.28       10.18      0.30 o 
   6   8   1       60.95       55.77      1.04 o 
   7   8   1       14.79       14.07      0.30 o 
   8   8   1       33.62       37.09      0.67 o 
  -2   9   1       19.34       21.98      0.30 o 
  -1   9   1      224.55      242.11      2.62 o 
   0   9   1       36.24       40.72      0.95 o 
   2   9   1      100.86      101.24      2.52 o 
   3   9   1       47.85       42.80      1.32 o 
   4   9   1      376.90      376.69      4.59 o 
   5   9   1      333.99      354.57      4.34 o 
   6   9   1      160.58      173.59      2.63 o 
   7   9   1       12.55       11.43      0.36 o 
  -1  10   1       75.52       72.95      0.84 o 
   0  10   1        2.93        3.09      0.25 o 
   1  10   1       93.65       90.66      2.04 o 
   2  10   1        2.38        3.21      0.48 o 
   3  10   1       54.47       57.71      1.56 o 
   4  10   1      349.90      339.42      7.45 o 
   5  10   1      174.33      178.70      2.21 o 
   6  10   1        0.31        0.46      0.08 o 
   1  11   1        2.47        3.81      0.30 o 
   3  11   1        0.66        0.72      0.24 o 
   4  11   1       86.58       85.73      2.04 o 
   5  11   1      111.60       98.83      2.28 o 
  -4 -11   2       80.53       82.36      1.92 o 
  -3 -11   2        4.76        2.89      0.48 o 
  -2 -11   2       90.52       96.79      1.92 o 
  -1 -11   2       59.58       57.97      0.92 o 
  -6 -10   2      117.50      122.64      1.55 o 
  -5 -10   2        0.00        0.18      0.09 o 
  -4 -10   2      261.37      256.58      5.77 o 
  -3 -10   2       36.87       34.75      1.08 o 
  -1 -10   2       62.43       61.68      1.44 o 
   0 -10   2        4.88        6.49      0.28 o 
   1 -10   2       11.09        9.85      0.20 o 
  -7  -9   2        0.06        0.30      0.10 o 
  -6  -9   2       26.42       30.62      0.49 o 
  -5  -9   2       69.28       66.02      0.92 o 
  -4  -9   2      185.29      184.11      6.96 o 
  -3  -9   2        3.84        4.33      0.48 o 
  -2  -9   2       48.16       52.30      1.56 o 
  -1  -9   2      296.72      289.89      5.89 o 
   0  -9   2       83.82       85.55      1.40 o 
   1  -9   2       10.58        9.40      0.24 o 
   2  -9   2        3.99        5.90      0.18 o 
  -7  -8   2        0.35        0.57      0.12 o 
  -6  -8   2      140.91      136.16      2.39 o 
  -5  -8   2      376.00      398.97      6.60 o 
  -4  -8   2       44.01       39.55      0.74 o 
  -3  -8   2        6.84        6.60      0.30 o 
  -2  -8   2      131.71      126.13      3.13 o 
  -1  -8   2        6.97        6.61      0.48 o 
   0  -8   2        5.28        6.48      0.38 o 
   1  -8   2        0.79        0.53      0.19 o 
   2  -8   2        1.05        1.42      0.15 o 
   3  -8   2       41.96       51.74      0.52 o 
  -8  -7   2       33.32       25.42      0.42 o 
  -7  -7   2        1.22        1.31      0.17 o 
  -6  -7   2      269.99      281.35      3.92 o 
  -5  -7   2        1.09        1.19      0.30 o 
  -4  -7   2        1.40        0.79      0.17 o 
  -3  -7   2      342.37      343.96      4.20 o 
  -2  -7   2      377.63      390.92     10.10 o 
  -1  -7   2       98.58       97.63      2.16 o 
   0  -7   2       79.14       74.02      1.05 o 
   1  -7   2      815.99      852.87      8.62 o 
   2  -7   2      194.37      198.82      1.95 o 
   3  -7   2       11.34        8.16      0.18 o 
   4  -7   2        3.84        5.10      0.17 o 
  -8  -6   2       16.85       17.68      0.35 o 
  -7  -6   2        0.00        0.15      0.10 o 
  -6  -6   2       22.89       24.70      0.36 o 
  -5  -6   2       29.45       28.58      0.41 o 
  -4  -6   2       90.61       88.11      1.20 o 
  -3  -6   2       87.70       85.71      1.18 o 
  -2  -6   2      537.90      513.76      8.44 o 
  -1  -6   2        8.87        9.98      1.08 o 
   0  -6   2       10.53        6.73      0.48 o 
   1  -6   2       41.50       37.91      0.83 o 
   2  -6   2        3.80        2.74      0.17 o 
   3  -6   2       17.94       14.83      0.23 o 
   4  -6   2       26.07       24.38      0.29 o 
   5  -6   2       31.46       35.04      0.41 o 
  -8  -5   2        0.05        0.36      0.11 o 
  -7  -5   2       26.61       29.23      0.61 o 
  -6  -5   2        0.93        1.05      0.12 o 
  -5  -5   2      388.41      383.46      7.43 o 
  -4  -5   2      475.15      444.85      5.28 o 
  -3  -5   2        5.73        5.41      0.48 o 
  -2  -5   2      264.76      261.65      5.65 o 
  -1  -5   2       21.35       21.46      0.68 o 
   0  -5   2        0.02        0.24      0.17 o 
   1  -5   2       33.91       34.52      0.80 o 
   2  -5   2      645.16      666.89      5.88 o 
   3  -5   2      113.39       96.18      0.91 o 
   4  -5   2       67.21       68.56      0.63 o 
   5  -5   2       76.31       80.27      0.77 o 
   6  -5   2        5.16        3.93      0.23 o 
  -8  -4   2      490.94      530.36      7.64 o 
  -7  -4   2       74.95       84.28      1.01 o 
  -6  -4   2        0.13        0.12      0.10 o 
  -5  -4   2       23.21       21.09      0.50 o 
  -4  -4   2      356.26      344.23      3.87 o 
  -3  -4   2      868.33      863.41     25.49 o 
  -2  -4   2      280.61      289.50      6.16 o 
  -1  -4   2       91.60      105.52      2.38 o 
   0  -4   2      146.22      147.95      3.23 o 
   1  -4   2       67.78       67.63      1.62 o 
   2  -4   2      324.89      323.26      4.01 o 
   3  -4   2       15.43       11.51      0.19 o 
   4  -4   2      111.39      116.18      0.92 o 
   5  -4   2       53.87       53.07      0.52 o 
   6  -4   2       57.33       56.08      0.76 o 
  -8  -3   2       92.08       92.96      1.49 o 
  -7  -3   2        5.63        2.19      0.43 o 
  -6  -3   2        7.27        6.73      0.28 o 
  -5  -3   2       88.16       83.69      1.13 o 
  -4  -3   2       64.31       55.45      1.80 o 
  -3  -3   2      122.04      140.42      3.31 o 
  -2  -3   2       80.98       84.20      1.53 o 
  -1  -3   2      551.93      540.86      9.23 o 
   0  -3   2      328.62      323.70      5.89 o 
   1  -3   2      210.29      213.34      3.75 o 
   2  -3   2      734.15      774.03     17.32 o 
   3  -3   2       59.61       58.15      0.54 o 
   4  -3   2      305.50      307.62      2.26 o 
   5  -3   2       22.37       25.81      0.34 o 
   6  -3   2       84.35       80.72      0.93 o 
   7  -3   2        9.86       12.56      0.34 o 
  -8  -2   2      112.05      113.30      1.78 o 
  -7  -2   2       21.55       21.71      0.55 o 
  -6  -2   2      877.93      911.26      9.22 o 
  -5  -2   2       22.40       24.36      0.56 o 
  -4  -2   2       61.98       57.08      2.52 o 
  -3  -2   2       91.59       96.68      2.52 o 
  -2  -2   2     2271.32     2391.33     40.75 o 
  -1  -2   2     4808.43     4973.76     84.41 o 
   0  -2   2     4262.35     4340.10     63.83 o 
   1  -2   2     2148.90     2278.30     38.90 o 
   2  -2   2      190.68      183.94      2.87 o 
   3  -2   2       54.58       64.01      1.43 o 
   4  -2   2        2.17        1.78      0.16 o 
   5  -2   2      291.67      301.20      2.62 o 
   6  -2   2        2.61        1.77      0.23 o 
   7  -2   2        8.03        9.63      0.28 o 
  -8  -1   2       31.04       35.95      0.96 o 
  -7  -1   2       48.33       44.27      0.69 o 
  -6  -1   2      114.07      114.02      1.50 o 
  -5  -1   2        0.22        0.73      0.16 o 
  -4  -1   2      358.76      365.50      6.66 o 
  -3  -1   2     2906.31     3190.43     56.76 o 
  -2  -1   2     5878.43     5960.03    204.89 o 
  -1  -1   2       16.12       15.26      0.33 o 
   0  -1   2      502.20      470.85      6.52 o 
   1  -1   2     3020.70     3170.61     42.83 o 
   2  -1   2        6.92        4.68      0.16 o 
   3  -1   2      658.34      689.07     23.69 o 
   4  -1   2        2.97        2.56      0.23 o 
   5  -1   2      123.60      119.89      1.36 o 
   6  -1   2      241.53      248.13      2.66 o 
   7  -1   2       19.40       16.62      0.37 o 
   8  -1   2        7.24        2.65      0.36 o 
  -8   0   2        9.52        9.02      0.34 o 
  -7   0   2       12.98       11.44      0.38 o 
  -6   0   2      288.41      297.39      4.45 o 
  -5   0   2       33.13       29.46      0.59 o 
  -4   0   2       20.09       25.01      1.20 o 
  -3   0   2       82.29       85.60      2.07 o 
  -2   0   2     1244.33     1275.53     21.73 o 
  -1   0   2     3714.66     3778.45     64.00 o 
   0   0   2     2260.81     2155.00     51.58 o 
   1   0   2     1351.74     1367.15     18.97 o 
   2   0   2      435.63      437.53     12.26 o 
   3   0   2      867.34      875.55     29.94 o 
   4   0   2     1407.62     1434.06     42.80 o 
   5   0   2       59.97       54.66      0.67 o 
   6   0   2       26.50       24.34      0.43 o 
   7   0   2      119.58      117.86      1.86 o 
   8   0   2       11.85       12.98      0.84 o 
  -7   1   2       62.10       59.95      1.06 o 
  -6   1   2      209.25      214.47      3.27 o 
  -5   1   2      480.35      467.28      4.78 o 
  -4   1   2       56.63       45.79      0.78 o 
  -3   1   2      135.21      142.48      4.33 o 
  -2   1   2       14.01       11.31      0.43 o 
  -1   1   2       86.47       83.60      1.27 o 
   0   1   2     1837.73     1820.25     26.86 o 
   1   1   2     2514.05     2483.21     42.14 o 
   2   1   2      921.14      978.11     33.79 o 
   3   1   2     1435.32     1481.05     50.86 o 
   4   1   2       42.13       35.23      1.56 o 
   5   1   2       70.05       67.77      0.91 o 
   6   1   2        7.31        8.29      0.28 o 
   7   1   2      121.88      123.31      1.57 o 
   8   1   2        1.72        1.32      0.36 o 
  -7   2   2       18.14       19.66      0.43 o 
  -6   2   2        0.09        0.33      0.15 o 
  -5   2   2      680.70      686.58      6.27 o 
  -4   2   2      325.26      290.27      2.62 o 
  -3   2   2      102.90       89.94      2.77 o 
  -2   2   2      155.37      161.12      2.85 o 
  -1   2   2      663.92      645.11     10.99 o 
   0   2   2     1653.97     1639.78     24.30 o 
   1   2   2      942.89      983.60     14.59 o 
   2   2   2     2820.19     2960.42     43.51 o 
   5   2   2      131.64      115.31      1.54 o 
   6   2   2       83.49       81.56      1.18 o 
   7   2   2      111.69      110.30      1.50 o 
   8   2   2       40.46       38.25      0.72 o 
  -7   3   2        1.96        1.20      0.20 o 
  -6   3   2        2.56        2.70      0.24 o 
  -5   3   2      302.42      308.70      2.89 o 
  -4   3   2      197.75      200.80      1.92 o 
  -3   3   2        1.12        1.79      0.18 o 
  -2   3   2       46.02       41.24      1.44 o 
  -1   3   2        1.26        1.01      0.15 o 
   0   3   2       35.33       29.42      0.75 o 
   1   3   2      345.41      357.68      6.11 o 
   2   3   2      603.89      555.07      9.46 o 
   3   3   2      173.90      173.15      2.98 o 
   5   3   2      469.24      484.15      5.14 o 
   6   3   2      138.84      139.67      1.40 o 
   7   3   2        0.20        0.12      0.14 o 
   8   3   2      282.21      284.97      4.20 o 
  -6   4   2       36.86       36.44      0.48 o 
  -5   4   2      319.95      332.37      3.09 o 
  -4   4   2       98.99       97.55      0.92 o 
  -3   4   2        7.34        8.17      0.31 o 
  -2   4   2       19.02       18.70      0.55 o 
  -1   4   2     1180.54     1293.45     26.95 o 
   0   4   2      343.19      355.40      7.48 o 
   1   4   2     2255.71     2500.44     52.46 o 
   2   4   2     2398.25     2518.60     67.75 o 
   3   4   2       59.24       60.36      1.92 o 
   4   4   2      830.67      814.71     23.93 o 
   5   4   2      393.23      380.44      4.69 o 
   6   4   2       79.89       81.44      1.00 o 
   7   4   2       85.87       86.65      1.05 o 
   8   4   2      246.23      261.99      5.29 o 
  -6   5   2      250.87      273.27      4.80 o 
  -5   5   2       10.02       11.49      0.25 o 
  -4   5   2       96.67       99.49      0.93 o 
  -3   5   2      453.73      455.39      4.21 o 
  -2   5   2      308.60      312.38      2.93 o 
  -1   5   2        3.44        4.81      0.54 o 
   0   5   2     1194.42     1260.05     26.27 o 
   1   5   2      761.55      859.81     18.02 o 
   2   5   2       54.64       55.97      1.36 o 
   3   5   2       47.79       47.85      1.68 o 
   4   5   2       80.31       84.82      1.07 o 
   5   5   2      774.38      793.63      8.38 o 
   6   5   2      211.80      211.21      2.30 o 
   7   5   2       15.77       15.94      0.37 o 
   8   5   2        9.81       10.73      0.30 o 
  -5   6   2      225.29      244.91      3.07 o 
  -4   6   2      115.42      117.79      1.16 o 
  -3   6   2     1438.45     1514.46     13.46 o 
  -2   6   2       20.78       19.62      0.37 o 
  -1   6   2        0.73        0.45      0.25 o 
   0   6   2      299.04      274.26      4.16 o 
   1   6   2       13.58        9.82      0.60 o 
   2   6   2      157.21      145.60      4.69 o 
   3   6   2       74.91       81.40      1.13 o 
   4   6   2        6.24        5.31      0.23 o 
   5   6   2      102.91      103.29      1.30 o 
   6   6   2      184.21      185.64      2.01 o 
   7   6   2       10.63       10.80      0.30 o 
   8   6   2       20.97       20.38      0.37 o 
  -4   7   2      113.70      118.53      1.29 o 
  -3   7   2       20.54       17.39      0.41 o 
  -2   7   2       39.27       32.65      0.51 o 
  -1   7   2        0.92        1.95      0.25 o 
   0   7   2      265.09      273.31      3.35 o 
   1   7   2      374.75      348.32      7.70 o 
   2   7   2       93.05       98.87      3.07 o 
   3   7   2      242.65      250.29      3.79 o 
   4   7   2       31.81       34.51      0.60 o 
   5   7   2       15.10       13.72      0.35 o 
   6   7   2       11.20       10.23      0.27 o 
   7   7   2      236.74      243.86      2.93 o 
   8   7   2        0.09        0.19      0.08 o 
  -3   8   2        6.77        6.68      0.18 o 
  -2   8   2      134.46      128.22      1.67 o 
  -1   8   2      408.07      405.03      4.87 o 
   0   8   2      426.16      429.27      5.17 o 
   2   8   2      421.42      423.95      9.38 o 
   3   8   2       24.55       21.67      0.72 o 
   4   8   2        1.00        0.75      0.14 o 
   5   8   2       22.93       24.17      0.46 o 
   6   8   2        6.59        7.99      0.61 o 
   7   8   2        0.51        1.44      0.26 o 
   8   8   2       68.45       70.26      0.95 o 
  -2   9   2       70.47       71.46      1.20 o 
  -1   9   2        2.71        2.06      0.18 o 
   0   9   2        2.54        1.92      0.60 o 
   2   9   2      618.71      615.84     13.35 o 
   3   9   2      119.23      112.42      2.77 o 
   4   9   2      394.07      382.92      4.66 o 
   5   9   2      261.16      276.02      3.39 o 
   6   9   2       41.49       41.64      0.62 o 
   7   9   2       28.92       33.38      0.63 o 
  -1  10   2       20.58       21.45      0.54 o 
   0  10   2       94.35       93.95      1.74 o 
   1  10   2        2.46        4.81      0.36 o 
   2  10   2        1.44        1.81      0.34 o 
   3  10   2      289.45      296.74      6.61 o 
   4  10   2        0.97        0.72      0.24 o 
   5  10   2      145.26      135.45      1.71 o 
   6  10   2        2.77        3.06      0.17 o 
   1  11   2        1.94        0.84      0.17 o 
   3  11   2        7.27        7.33      0.48 o 
   4  11   2       36.00       30.54      0.84 o 
   5  11   2        5.29        5.77      0.36 o 
  -4 -11   3       13.77       14.31      0.48 o 
  -3 -11   3       10.85       11.30      0.60 o 
  -2 -11   3        7.78        3.81      0.30 o 
  -6 -10   3      113.22      109.67      2.36 o 
  -5 -10   3       25.47       24.95      0.51 o 
  -4 -10   3        0.08        0.36      0.24 o 
  -3 -10   3       55.48       52.54      1.44 o 
  -1 -10   3      200.71      201.75      4.09 o 
   0 -10   3        1.53        2.38      0.19 o 
   1 -10   3       17.12       18.95      0.30 o 
  -7  -9   3       12.59       10.69      0.36 o 
  -6  -9   3        0.02        0.26      0.08 o 
  -5  -9   3        5.26        5.24      0.23 o 
  -4  -9   3      117.39      114.29      1.81 o 
  -3  -9   3        9.42        8.02      0.66 o 
  -2  -9   3        1.78        2.40      0.60 o 
   0  -9   3      221.08      222.98      3.30 o 
   1  -9   3       52.36       58.22      0.64 o 
   2  -9   3       21.85       22.68      0.36 o 
  -7  -8   3        4.32        6.14      0.18 o 
  -6  -8   3        4.70        5.39      0.19 o 
  -5  -8   3       41.78       46.24      0.74 o 
  -4  -8   3       30.44       29.77      0.53 o 
  -3  -8   3       37.75       37.50      1.02 o 
  -2  -8   3       33.64       33.91      1.20 o 
  -1  -8   3        7.10        8.78      0.60 o 
   0  -8   3       88.07       91.71      1.26 o 
   1  -8   3      282.87      294.51      3.19 o 
   2  -8   3        6.25        6.50      0.17 o 
   3  -8   3       28.05       32.52      0.42 o 
  -8  -7   3      110.43      127.11      1.55 o 
  -7  -7   3        4.91        6.80      0.18 o 
  -6  -7   3       33.52       34.84      0.90 o 
  -5  -7   3        2.38        2.26      0.20 o 
  -4  -7   3       13.66       14.42      0.32 o 
  -3  -7   3      135.39      138.74      2.50 o 
  -2  -7   3        0.24        0.09      0.18 o 
  -1  -7   3       33.48       33.91      0.96 o 
   0  -7   3       55.64       56.57      1.02 o 
   1  -7   3       57.57       52.87      0.92 o 
   2  -7   3      134.03      130.13      1.31 o 
   3  -7   3       25.23       26.59      0.32 o 
   4  -7   3       35.73       41.62      0.44 o 
  -8  -6   3      125.59      137.14      1.66 o 
  -7  -6   3       69.56       65.35      0.78 o 
  -6  -6   3       68.10       63.92      0.71 o 
  -5  -6   3      251.42      256.69      2.45 o 
  -4  -6   3      103.98      102.73      1.18 o 
  -3  -6   3        8.84        8.52      0.38 o 
  -2  -6   3       43.64       45.15      1.32 o 
  -1  -6   3      902.37      920.55     13.24 o 
   0  -6   3       92.05       95.95      1.36 o 
   1  -6   3      265.16      273.88      2.86 o 
   2  -6   3      153.77      141.02      1.28 o 
   3  -6   3      342.35      368.09      2.86 o 
   4  -6   3       61.75       54.65      0.52 o 
   5  -6   3       30.76       35.07      0.37 o 
  -8  -5   3       20.64       18.35      0.37 o 
  -7  -5   3      132.37      126.70      1.46 o 
  -6  -5   3      209.29      207.04      2.01 o 
  -5  -5   3      222.97      229.91      2.20 o 
  -4  -5   3      337.90      324.04      3.44 o 
  -3  -5   3       64.70       63.63      1.05 o 
  -2  -5   3       65.90       70.79      1.74 o 
  -1  -5   3      518.80      549.08     11.60 o 
   0  -5   3      107.80      111.44      3.13 o 
   1  -5   3       81.43       85.17      1.44 o 
   2  -5   3       23.49       28.67      0.35 o 
   3  -5   3        0.38        0.24      0.08 o 
   4  -5   3       20.65       23.79      0.29 o 
   5  -5   3       22.98       23.49      0.33 o 
   6  -5   3        0.01        0.30      0.13 o 
  -8  -4   3      306.16      311.59      8.36 o 
  -7  -4   3        0.35        1.52      0.29 o 
  -6  -4   3       10.58       10.67      0.33 o 
  -5  -4   3        0.56        0.69      0.21 o 
  -4  -4   3       21.65       22.33      0.48 o 
  -3  -4   3      280.91      260.43      7.94 o 
  -2  -4   3      469.78      468.16      9.86 o 
  -1  -4   3        0.30        0.98      0.17 o 
   0  -4   3      104.37      112.54      2.15 o 
   1  -4   3      818.29      876.07     15.65 o 
   2  -4   3      328.25      349.65      3.85 o 
   3  -4   3       18.39       13.53      0.21 o 
   4  -4   3       36.00       30.99      0.33 o 
   5  -4   3       58.03       53.92      0.56 o 
   6  -4   3       61.61       69.80      0.92 o 
  -8  -3   3       13.19        9.18      0.60 o 
  -7  -3   3        2.12        2.40      0.34 o 
  -6  -3   3        2.85        3.09      0.33 o 
  -5  -3   3        1.25        0.81      0.16 o 
  -4  -3   3        5.91        3.36      0.21 o 
  -3  -3   3      640.42      683.77     20.20 o 
  -2  -3   3      754.18      758.55     12.96 o 
  -1  -3   3      187.29      186.24      6.12 o 
   0  -3   3      273.29      289.79      4.47 o 
   1  -3   3      367.53      347.54      5.36 o 
   2  -3   3     1269.37     1415.67     31.80 o 
   3  -3   3      196.96      205.63      1.53 o 
   4  -3   3        1.98        2.20      0.14 o 
   5  -3   3      308.20      303.78      2.42 o 
   6  -3   3      178.14      172.47      1.68 o 
   7  -3   3       55.78       54.53      0.85 o 
  -8  -2   3       65.05       54.65      1.98 o 
  -7  -2   3      109.01      108.56      1.78 o 
  -6  -2   3     1456.17     1496.98     15.04 o 
  -5  -2   3        9.79        8.77      0.30 o 
  -4  -2   3        1.33        2.32      0.20 o 
  -3  -2   3       99.70       99.77      1.87 o 
  -2  -2   3     1901.47     2064.82     36.80 o 
  -1  -2   3     1912.35     1978.46     31.76 o 
   0  -2   3     3745.99     3843.24     51.96 o 
   1  -2   3      704.93      748.01     11.91 o 
   2  -2   3      407.68      449.72      6.90 o 
   3  -2   3      710.12      764.60     17.07 o 
   4  -2   3       20.82       19.09      0.38 o 
   5  -2   3       13.88       10.82      0.22 o 
   6  -2   3      229.14      200.31      2.16 o 
   7  -2   3        0.74        0.61      0.17 o 
  -8  -1   3        0.12        0.24      0.24 o 
  -7  -1   3       12.36       14.75      0.37 o 
  -6  -1   3        4.61        3.10      0.32 o 
  -5  -1   3      244.31      248.49      2.66 o 
  -4  -1   3      435.06      396.98      7.17 o 
  -3  -1   3      579.42      594.83      9.07 o 
  -2  -1   3      173.69      156.82      2.71 o 
  -1  -1   3    22925.94    22700.32    448.60 o 
   0  -1   3      596.45      602.56      8.20 o 
   1  -1   3     1693.80     1817.95     24.72 o 
   2  -1   3      251.61      262.59      4.04 o 
   3  -1   3     2572.03     2852.28     50.59 o 
   4  -1   3      178.70      175.74      1.82 o 
   5  -1   3      125.24      124.49      1.40 o 
   6  -1   3       14.45       13.54      0.31 o 
   7  -1   3       20.68       21.29      0.42 o 
   8  -1   3        2.03        2.40      0.36 o 
  -8   0   3      153.24      169.07      2.52 o 
  -7   0   3        2.01        2.09      0.54 o 
  -6   0   3       49.51       49.72      0.94 o 
  -5   0   3      352.97      361.67      7.06 o 
  -4   0   3       35.50       39.35      0.87 o 
  -3   0   3      532.23      604.66     17.79 o 
  -2   0   3        2.85        3.22      0.23 o 
  -1   0   3     6356.23     5813.63    208.97 o 
   0   0   3     1260.31     1220.51     18.29 o 
   1   0   3      154.98      135.84      2.04 o 
   2   0   3      863.36      839.10     11.39 o 
   3   0   3        0.02        0.24      0.12 o 
   4   0   3      135.14      112.27      2.15 o 
   5   0   3       43.61       38.42      0.53 o 
   6   0   3        3.02        2.60      0.22 o 
   7   0   3       56.34       53.52      0.83 o 
   8   0   3      198.25      213.34      3.10 o 
  -7   1   3       12.47       13.05      0.43 o 
  -6   1   3      255.46      258.83      4.63 o 
  -5   1   3       39.98       38.48      0.75 o 
  -4   1   3       51.41       43.73      0.53 o 
  -3   1   3        3.22        3.37      0.24 o 
  -2   1   3      372.27      356.63      6.11 o 
  -1   1   3       53.95       52.17      1.06 o 
   0   1   3     3185.98     3203.38     66.70 o 
   1   1   3     6135.61     6054.54    177.71 o 
   2   1   3      358.71      319.25      4.69 o 
   3   1   3       11.33       11.54      0.60 o 
   4   1   3       22.01       24.77      1.20 o 
   5   1   3       26.87       23.65      0.50 o 
   6   1   3        2.15        1.64      0.16 o 
   7   1   3        2.29        2.69      0.20 o 
   8   1   3        0.00        0.48      0.24 o 
  -7   2   3        0.69        1.08      0.36 o 
  -6   2   3       74.92       73.91      1.02 o 
  -5   2   3      196.43      193.25      1.87 o 
  -4   2   3      365.44      358.41      3.21 o 
  -3   2   3        1.47        3.92      0.84 o 
  -2   2   3       45.65       39.41      2.46 o 
  -1   2   3      173.58      166.98      2.92 o 
   0   2   3      365.90      363.68      5.38 o 
   1   2   3      231.73      208.06      4.08 o 
   2   2   3      240.03      196.22      4.08 o 
   5   2   3       79.47       77.50      1.26 o 
   6   2   3        0.17        0.00      0.17 o 
   7   2   3      408.87      408.15      5.40 o 
   8   2   3       24.30       19.07      0.46 o 
  -7   3   3        1.30        1.48      0.26 o 
  -6   3   3       79.86       84.79      0.99 o 
  -5   3   3      135.11      138.25      1.38 o 
  -4   3   3      185.91      182.61      1.76 o 
  -3   3   3      152.94      143.82      1.46 o 
  -2   3   3        7.80        9.26      0.48 o 
  -1   3   3      658.33      667.36     21.33 o 
   0   3   3      565.57      538.24     11.22 o 
   1   3   3     2253.85     2478.19     63.79 o 
   2   3   3      455.85      495.69      8.47 o 
   3   3   3      398.90      434.85      7.43 o 
   5   3   3      195.95      179.06      2.28 o 
   6   3   3      372.62      365.93      5.60 o 
   7   3   3      212.63      215.90      2.35 o 
   8   3   3       56.44       54.95      1.32 o 
  -6   4   3        2.57        3.29      0.24 o 
  -5   4   3        0.33        0.68      0.12 o 
  -4   4   3     1488.49     1554.61     14.01 o 
  -3   4   3       42.07       43.34      0.54 o 
  -2   4   3       16.23       16.10      0.41 o 
  -1   4   3     1290.48     1431.04     29.84 o 
   0   4   3       26.89       30.56      0.85 o 
   1   4   3       52.41       61.68      1.45 o 
   2   4   3      498.98      552.53     18.10 o 
   3   4   3        3.68        2.04      0.24 o 
   4   4   3      275.60      284.11      8.42 o 
   5   4   3      609.37      626.56      7.67 o 
   6   4   3        9.69        8.76      0.42 o 
   7   4   3        6.67        6.54      0.25 o 
   8   4   3        0.27        0.60      0.12 o 
  -5   5   3       35.09       38.59      0.51 o 
  -4   5   3      280.95      276.07      2.37 o 
  -3   5   3       12.27       10.76      0.44 o 
  -2   5   3      111.81      112.81      1.27 o 
  -1   5   3       19.09       19.27      0.58 o 
   0   5   3      240.27      270.81      5.87 o 
   1   5   3       78.78       85.85      2.04 o 
   2   5   3      128.92      139.22      3.10 o 
   3   5   3      549.85      586.14     17.43 o 
   4   5   3        3.85        2.24      0.21 o 
   5   5   3       70.07       76.38      0.94 o 
   6   5   3      893.15      940.80      9.69 o 
   7   5   3       50.54       50.34      0.66 o 
   8   5   3        1.29        0.67      0.12 o 
  -5   6   3       46.69       49.10      0.58 o 
  -4   6   3      356.70      385.21      3.52 o 
  -3   6   3       29.48       31.87      0.48 o 
  -2   6   3       52.28       51.43      0.89 o 
  -1   6   3       24.19       24.83      0.49 o 
   0   6   3       85.22       83.32      1.92 o 
   1   6   3      123.62      126.19      2.98 o 
   2   6   3       93.10       95.66      1.38 o 
   3   6   3       87.41       82.88      1.01 o 
   4   6   3       39.77       44.19      0.57 o 
   5   6   3       15.45       14.51      0.31 o 
   6   6   3      100.95      101.18      1.16 o 
   7   6   3        0.00       -0.06      0.10 o 
   8   6   3        8.93        7.81      0.37 o 
  -4   7   3       49.45       49.87      0.60 o 
  -3   7   3        3.00        2.62      0.28 o 
  -2   7   3      166.36      167.06      2.15 o 
  -1   7   3      125.85      119.02      1.91 o 
   0   7   3      142.66      130.57      3.74 o 
   1   7   3        2.36        0.84      0.36 o 
   2   7   3       29.62       29.49      0.96 o 
   3   7   3       19.39       17.69      0.42 o 
   4   7   3       44.19       42.23      0.67 o 
   5   7   3       13.74       13.52      0.35 o 
   6   7   3      374.44      383.03      3.99 o 
   7   7   3        7.53        7.33      0.31 o 
   8   7   3        1.96        2.03      0.17 o 
  -3   8   3        0.28        0.30      0.09 o 
  -2   8   3      266.56      278.81      2.92 o 
  -1   8   3      110.48      104.38      1.23 o 
   0   8   3      142.28      125.63      1.66 o 
   2   8   3       33.60       30.18      1.08 o 
   3   8   3      448.38      465.37      7.14 o 
   4   8   3      159.61      166.64      2.14 o 
   5   8   3      166.30      156.46      2.01 o 
   6   8   3       83.01       84.03      1.16 o 
   7   8   3        4.08        3.20      0.22 o 
   8   8   3       59.37       59.08      0.97 o 
  -2   9   3        0.12        0.19      0.17 o 
  -1   9   3       37.70       42.49      0.55 o 
   0   9   3       32.22       24.65      0.96 o 
   2   9   3        0.00        1.08      0.36 o 
   3   9   3       59.60       55.91      1.11 o 
   4   9   3       43.63       41.65      0.67 o 
   5   9   3       36.99       34.95      0.58 o 
   6   9   3      120.54      127.31      1.62 o 
   7   9   3        7.31        5.12      0.26 o 
  -1  10   3        1.15        4.16      0.26 o 
   0  10   3      151.09      160.60      2.59 o 
   1  10   3       57.58       54.47      1.32 o 
   2  10   3       28.04       21.88      0.84 o 
   3  10   3       56.88       52.18      1.44 o 
   4  10   3        9.07        7.47      0.36 o 
   5  10   3       77.66       75.75      1.02 o 
   6  10   3       24.78       27.01      0.46 o 
   1  11   3        6.84        7.43      0.84 o 
   3  11   3        0.03        0.24      0.24 o 
   4  11   3        0.34        0.48      0.12 o 
   5  11   3        9.89       10.94      0.48 o 
  -3 -11   4      113.03      111.10      2.52 o 
  -2 -11   4      100.58      100.04      2.40 o 
  -6 -10   4      144.54      138.87      3.13 o 
  -5 -10   4       36.36       33.31      0.96 o 
  -4 -10   4       40.82       38.11      1.08 o 
  -3 -10   4        9.15       11.06      0.60 o 
  -2 -10   4        1.00        1.92      0.36 o 
  -1 -10   4        1.90        2.67      0.26 o 
   0 -10   4        0.68        1.63      0.16 o 
   1 -10   4       23.72       24.45      0.34 o 
  -6  -9   4        9.28        8.73      0.24 o 
  -5  -9   4        1.67        2.01      0.39 o 
  -4  -9   4        0.26        0.28      0.11 o 
  -3  -9   4       14.19       13.59      0.72 o 
  -2  -9   4        0.39        0.00      0.36 o 
  -1  -9   4       77.16       71.06      1.68 o 
   0  -9   4       56.58       49.93      0.59 o 
   1  -9   4       28.40       29.17      0.40 o 
   2  -9   4        1.26        1.63      0.15 o 
  -7  -8   4        7.42        6.63      0.18 o 
  -6  -8   4        0.41        0.33      0.07 o 
  -5  -8   4      137.27      137.71      2.84 o 
  -4  -8   4      103.36      106.60      1.43 o 
  -3  -8   4        0.41        0.60      0.24 o 
  -2  -8   4        2.59        2.16      0.60 o 
  -1  -8   4       11.88       12.62      0.60 o 
   0  -8   4       69.42       70.22      1.01 o 
   1  -8   4      138.87      141.98      1.41 o 
   2  -8   4        1.22        2.37      0.15 o 
   3  -8   4       19.17       23.98      0.30 o 
  -8  -7   4       21.77       27.18      0.51 o 
  -7  -7   4        7.93        9.36      0.20 o 
  -6  -7   4       27.39       25.31      0.37 o 
  -5  -7   4      404.58      422.33      4.26 o 
  -4  -7   4      112.39      116.95      1.41 o 
  -3  -7   4       30.04       27.13      0.54 o 
  -2  -7   4      153.55      142.53      2.24 o 
  -1  -7   4      100.72      101.84      2.28 o 
   0  -7   4       76.13       76.51      1.08 o 
   1  -7   4     1072.32     1134.27     11.82 o 
   2  -7   4        6.93        7.78      0.20 o 
   3  -7   4       56.26       49.25      0.52 o 
   4  -7   4      106.65      126.86      1.12 o 
  -8  -6   4        1.20        0.96      0.24 o 
  -7  -6   4       32.57       33.08      0.48 o 
  -6  -6   4        6.80        7.42      0.21 o 
  -5  -6   4        0.45        1.36      0.16 o 
  -4  -6   4       12.34       12.28      0.42 o 
  -3  -6   4        4.61        3.01      0.20 o 
  -2  -6   4      333.66      356.45      5.25 o 
  -1  -6   4       74.24       69.55      1.02 o 
   0  -6   4       11.95       11.13      0.33 o 
   1  -6   4       40.09       37.66      0.54 o 
   2  -6   4      197.36      193.98      1.72 o 
   3  -6   4       77.39       80.13      0.72 o 
   4  -6   4        8.43        6.17      0.16 o 
   5  -6   4       38.77       44.01      0.44 o 
  -8  -5   4       28.69       29.50      0.51 o 
  -7  -5   4        0.01        0.02      0.10 o 
  -6  -5   4        2.08        3.22      0.20 o 
  -5  -5   4      261.87      261.92      2.50 o 
  -4  -5   4      121.09      116.51      1.57 o 
  -3  -5   4      177.69      179.62      3.11 o 
  -2  -5   4      176.76      183.85      4.08 o 
  -1  -5   4        9.45       12.23      0.55 o 
   0  -5   4        4.94        2.96      0.43 o 
   1  -5   4      700.72      691.10      7.87 o 
   2  -5   4      255.64      255.27      2.20 o 
   3  -5   4        0.19        0.79      0.10 o 
   4  -5   4       50.64       50.34      0.49 o 
   5  -5   4       27.55       24.53      0.46 o 
   6  -5   4       43.91       42.16      1.29 o 
  -8  -4   4       16.76       17.98      0.37 o 
  -7  -4   4       51.56       56.37      0.83 o 
  -6  -4   4        4.24        6.51      0.23 o 
  -5  -4   4       23.42       21.37      0.60 o 
  -4  -4   4      485.41      501.02      5.25 o 
  -3  -4   4        3.72        5.21      0.36 o 
  -2  -4   4       18.66       20.41      0.63 o 
  -1  -4   4      237.16      248.83      5.36 o 
   0  -4   4       50.33       47.01      0.97 o 
   1  -4   4      169.44      190.85      3.57 o 
   2  -4   4        9.21        8.54      0.21 o 
   3  -4   4       12.81       12.45      0.20 o 
   4  -4   4       69.09       56.11      0.54 o 
   5  -4   4       55.00       45.75      0.68 o 
   6  -4   4       68.22       74.30      0.85 o 
  -8  -3   4        4.25        5.17      0.29 o 
  -7  -3   4       43.21       32.44      0.56 o 
  -6  -3   4        1.08        1.86      0.22 o 
  -5  -3   4      394.19      390.06      3.65 o 
  -4  -3   4      155.25      144.08      1.79 o 
  -3  -3   4       16.56       12.26      0.60 o 
  -2  -3   4       28.47       30.44      0.65 o 
  -1  -3   4       62.67       58.58      1.36 o 
   0  -3   4       29.90       32.24      0.69 o 
   1  -3   4      298.73      272.59     15.47 o 
   2  -3   4      178.11      196.54      3.14 o 
   3  -3   4      937.66      998.02      7.58 o 
   4  -3   4      125.74      122.00      0.96 o 
   5  -3   4      130.81      114.19      0.98 o 
   6  -3   4      124.77      115.58      1.49 o 
   7  -3   4       17.04       18.40      0.43 o 
  -8  -2   4       11.05        8.33      0.30 o 
  -7  -2   4       47.11       50.88      0.83 o 
  -6  -2   4       70.99       70.59      0.78 o 
  -5  -2   4        4.79        4.51      0.21 o 
  -4  -2   4        1.83        0.73      0.72 o 
  -3  -2   4       27.31       21.10      0.60 o 
  -2  -2   4     6084.36     6556.38    182.34 o 
  -1  -2   4      866.86      859.82     18.82 o 
   0  -2   4     3545.80     3617.33     61.62 o 
   1  -2   4       92.86       91.89      1.48 o 
   2  -2   4      383.13      372.66     19.40 o 
   3  -2   4       87.90       93.83      1.55 o 
   4  -2   4        0.27        0.57      0.14 o 
   5  -2   4        0.01        0.35      0.08 o 
   6  -2   4       40.59       35.91      0.52 o 
   7  -2   4        3.41        2.91      0.23 o 
  -8  -1   4       51.63       54.35      1.32 o 
  -7  -1   4      151.77      141.69      2.28 o 
  -6  -1   4      138.24      140.96      1.80 o 
  -5  -1   4      137.28      133.04      1.50 o 
  -4  -1   4      254.15      236.22      3.73 o 
  -3  -1   4     1593.24     1718.19     38.46 o 
  -2  -1   4     4556.89     4863.36     82.63 o 
  -1  -1   4       31.33       29.76      0.51 o 
   0  -1   4      513.16      517.26     13.65 o 
   1  -1   4     1491.44     1619.50     43.40 o 
   2  -1   4       27.03       23.85      0.51 o 
   3  -1   4       22.24       23.04      0.72 o 
   4  -1   4        2.87        2.38      0.22 o 
   5  -1   4      458.04      425.84      6.34 o 
   6  -1   4       32.44       25.56      0.43 o 
   7  -1   4        0.42        0.14      0.09 o 
   8  -1   4        0.18        0.36      0.24 o 
  -7   0   4       14.69       16.59      0.46 o 
  -6   0   4        0.44        0.24      0.24 o 
  -5   0   4       68.13       69.56      1.15 o 
  -4   0   4      173.60      151.59      1.93 o 
  -3   0   4      105.99       89.82      2.77 o 
  -2   0   4      109.36      108.00      1.92 o 
  -1   0   4      440.34      406.97      6.01 o 
   0   0   4     1399.55     1418.60     30.99 o 
   1   0   4     4713.03     4784.43     70.28 o 
   2   0   4      252.52      248.75      3.82 o 
   3   0   4      840.26      850.90     33.91 o 
   4   0   4       47.31       46.43      1.02 o 
   5   0   4       22.96       18.94      0.40 o 
   6   0   4       14.41       12.45      0.30 o 
   7   0   4        2.96        1.43      0.23 o 
  -7   1   4       15.17       16.38      0.72 o 
  -6   1   4        0.07        0.18      0.13 o 
  -5   1   4       99.30       91.69      1.08 o 
  -4   1   4      686.58      638.67      5.63 o 
  -3   1   4      193.72      203.68      6.13 o 
  -2   1   4       11.32        9.67      0.28 o 
  -1   1   4      639.58      600.75     12.15 o 
   0   1   4      467.91      419.53      6.95 o 
   1   1   4      204.37      188.39      2.83 o 
   2   1   4       50.46       51.47      0.99 o 
   5   1   4      139.39      144.53      2.00 o 
   6   1   4       43.05       39.64      0.49 o 
   7   1   4       81.71       81.03      1.98 o 
   8   1   4       15.70       14.55      0.60 o 
  -7   2   4       10.48       10.23      0.34 o 
  -6   2   4       19.00       17.71      0.39 o 
  -5   2   4       93.09       90.63      0.96 o 
  -4   2   4      317.60      312.99      2.93 o 
  -3   2   4      328.88      366.21      4.87 o 
  -2   2   4      118.45      126.12      2.76 o 
  -1   2   4      154.69      164.75      3.08 o 
   0   2   4        0.09        1.05      0.08 o 
   1   2   4       99.65       85.91      1.53 o 
   2   2   4      601.16      606.59     19.53 o 
   3   2   4      570.03      561.24      9.51 o 
   5   2   4      247.26      239.14      4.39 o 
   6   2   4      475.95      472.00      4.93 o 
   7   2   4      178.79      173.20      2.65 o 
   8   2   4       17.41       18.57      0.46 o 
  -6   3   4       98.63      100.92      1.00 o 
  -5   3   4      516.79      531.30      4.88 o 
  -4   3   4       93.73       91.19      1.60 o 
  -3   3   4      233.54      235.40      2.22 o 
  -2   3   4       54.69       48.33      1.68 o 
  -1   3   4     2504.48     2665.04    143.56 o 
   0   3   4       13.08       11.78      0.43 o 
   1   3   4      854.67      818.36     19.54 o 
   2   3   4      592.54      606.92     10.34 o 
   3   3   4       92.86       76.59      2.40 o 
   5   3   4       30.86       30.20      0.63 o 
   6   3   4        2.29        3.25      0.28 o 
   7   3   4        1.75        1.75      0.17 o 
   8   3   4      254.07      263.60      4.01 o 
  -6   4   4        2.85        3.11      0.22 o 
  -5   4   4      217.18      226.94      2.91 o 
  -4   4   4      102.05      100.93      1.05 o 
  -3   4   4       75.39       67.64      0.74 o 
  -2   4   4      317.27      322.55      3.88 o 
  -1   4   4       91.46      106.29      2.47 o 
   0   4   4      102.34      114.16      2.55 o 
   1   4   4      302.74      312.45      6.63 o 
   2   4   4      735.76      795.90     16.62 o 
   3   4   4       26.74       26.93      0.96 o 
   4   4   4        0.62        0.54      0.13 o 
   5   4   4        0.13        0.81      0.21 o 
   6   4   4       61.26       54.64      0.72 o 
   7   4   4      168.15      165.50      1.83 o 
   8   4   4      180.73      188.01      3.49 o 
  -5   5   4       18.10       20.66      0.34 o 
  -4   5   4       89.59       87.38      1.02 o 
  -3   5   4      130.91      132.09      1.49 o 
  -2   5   4        7.37        6.78      0.25 o 
  -1   5   4      108.85      122.95      3.73 o 
   0   5   4      433.73      501.62     10.63 o 
   1   5   4        1.97        3.17      0.36 o 
   2   5   4      215.97      251.05      7.70 o 
   3   5   4      591.44      584.63      8.36 o 
   4   5   4        0.07        0.39      0.07 o 
   5   5   4      250.10      239.99      2.64 o 
   6   5   4        5.55        4.13      0.20 o 
   7   5   4        0.00        0.22      0.15 o 
   8   5   4       10.09        9.00      0.30 o 
  -5   6   4        5.72        6.25      0.24 o 
  -4   6   4       33.20       32.37      0.43 o 
  -3   6   4      173.94      174.47      1.89 o 
  -2   6   4      121.08      118.31      1.59 o 
  -1   6   4        0.57        1.56      0.48 o 
   0   6   4       13.59       15.08      0.55 o 
   1   6   4      167.79      152.73      2.48 o 
   2   6   4      113.40      121.33      3.12 o 
   3   6   4      126.97      135.08      1.48 o 
   4   6   4      246.84      250.17      2.60 o 
   5   6   4        5.86        7.33      0.24 o 
   6   6   4       46.41       48.92      0.63 o 
   7   6   4      143.86      139.11      1.96 o 
   8   6   4        0.05       -0.05      0.08 o 
  -4   7   4        4.69        3.79      0.17 o 
  -3   7   4       12.34       13.24      0.43 o 
  -2   7   4        0.04        0.28      0.14 o 
  -1   7   4      479.90      468.59      8.34 o 
   0   7   4        4.86        2.12      0.36 o 
   1   7   4      321.39      309.60      6.97 o 
   2   7   4       31.78       28.32      0.68 o 
   3   7   4      350.05      360.11      4.41 o 
   4   7   4        4.50        4.64      0.24 o 
   5   7   4       10.07        8.21      0.30 o 
   6   7   4       13.53       12.77      0.28 o 
   7   7   4      360.93      375.86      4.41 o 
   8   7   4      214.39      228.40      3.52 o 
  -3   8   4       87.01       85.31      1.27 o 
  -2   8   4       89.72       93.07      1.06 o 
  -1   8   4      101.52       86.44      1.20 o 
   0   8   4       50.88       55.61      1.18 o 
   2   8   4        4.85        4.21      0.48 o 
   3   8   4      201.31      192.78      3.10 o 
   4   8   4        7.06        7.59      0.28 o 
   5   8   4      171.45      163.65      2.10 o 
   6   8   4       33.64       32.26      0.51 o 
   7   8   4       42.36       47.12      0.65 o 
   8   8   4      108.43      114.27      1.74 o 
  -2   9   4       66.25       60.41      0.61 o 
  -1   9   4        2.37        3.59      0.22 o 
   0   9   4       40.13       36.12      0.84 o 
   2   9   4      328.64      307.92      6.85 o 
   3   9   4       18.06       15.46      0.51 o 
   4   9   4      177.70      184.02      2.98 o 
   5   9   4       49.80       56.89      0.81 o 
   6   9   4        5.95        6.52      0.23 o 
   7   9   4      108.00      116.01      1.78 o 
  -1  10   4        0.02        0.16      0.12 o 
   0  10   4        3.44        3.01      0.36 o 
   2  10   4        0.27        0.24      0.24 o 
   3  10   4       53.75       57.83      1.56 o 
   4  10   4       97.71       93.52      1.57 o 
   5  10   4       34.75       28.92      0.60 o 
   6  10   4        1.49        1.83      0.26 o 
   3  11   4       21.09       23.93      0.72 o 
   4  11   4       20.24       24.65      0.72 o 
   5  11   4        4.29        3.37      0.24 o 
  -5 -10   5        3.07        2.52      0.24 o 
  -4 -10   5       82.71       83.08      2.04 o 
  -3 -10   5       74.15       79.23      2.04 o 
  -2 -10   5      235.54      218.71      4.21 o 
  -1 -10   5        0.28        0.32      0.11 o 
   0 -10   5       14.71       13.96      0.27 o 
  -6  -9   5       81.93       77.82      1.02 o 
  -5  -9   5        1.71        1.63      0.18 o 
  -4  -9   5       34.34       35.86      0.72 o 
  -3  -9   5        1.32        0.72      0.24 o 
  -2  -9   5       22.68       23.61      0.58 o 
  -1  -9   5      132.37      133.70      2.65 o 
   0  -9   5       46.85       44.98      0.53 o 
   1  -9   5        0.17        0.23      0.06 o 
   2  -9   5        1.84        1.38      0.13 o 
  -7  -8   5       23.48       20.52      0.38 o 
  -6  -8   5        1.28        1.13      0.13 o 
  -5  -8   5       89.72       86.66      1.18 o 
  -4  -8   5       20.71       21.25      0.36 o 
  -3  -8   5      131.62      128.53      1.71 o 
  -2  -8   5       10.55       12.38      0.72 o 
  -1  -8   5      137.10      129.61      2.77 o 
   0  -8   5      905.66      935.80     11.01 o 
   1  -8   5       60.39       57.74      0.64 o 
   2  -8   5        0.13        0.36      0.06 o 
   3  -8   5       22.68       29.10      0.46 o 
  -7  -7   5      154.24      158.64      1.68 o 
  -6  -7   5       19.11       19.11      0.32 o 
  -5  -7   5      257.43      258.17      2.46 o 
  -4  -7   5      439.31      468.72      4.92 o 
  -3  -7   5       84.71       81.80      1.32 o 
  -2  -7   5        2.16        2.19      0.31 o 
  -1  -7   5       96.28       96.19      2.16 o 
   0  -7   5        9.45        7.78      0.31 o 
   1  -7   5       48.56       51.37      0.60 o 
   2  -7   5       13.17       13.30      0.23 o 
   3  -7   5        7.23        6.97      0.18 o 
   4  -7   5       95.58       98.82      0.88 o 
  -8  -6   5       78.49       79.24      1.23 o 
  -7  -6   5       81.07       84.99      0.87 o 
  -6  -6   5       39.60       38.30      0.48 o 
  -5  -6   5       16.00       14.84      0.29 o 
  -4  -6   5       66.50       65.21      0.73 o 
  -3  -6   5        4.97        7.10      0.25 o 
  -2  -6   5      131.07      126.12      1.99 o 
  -1  -6   5       75.71       77.44      1.16 o 
   0  -6   5        2.20        0.88      0.20 o 
   1  -6   5      153.02      149.46      1.62 o 
   2  -6   5      106.55      100.46      0.88 o 
   3  -6   5       18.70       20.37      0.28 o 
   4  -6   5       14.01       15.75      0.23 o 
   5  -6   5       48.02       54.17      0.57 o 
  -8  -5   5        0.75        1.23      0.18 o 
  -7  -5   5       62.60       59.50      0.72 o 
  -6  -5   5       24.28       25.17      0.37 o 
  -5  -5   5      325.85      330.18      3.11 o 
  -4  -5   5       94.47       99.58      1.15 o 
  -3  -5   5       41.47       42.47      0.67 o 
  -2  -5   5      193.01      194.13      3.33 o 
  -1  -5   5       88.70       93.03      2.25 o 
   0  -5   5       10.23       11.09      0.56 o 
   1  -5   5        0.07        0.14      0.10 o 
   2  -5   5        5.10        5.54      0.16 o 
   3  -5   5        2.01        2.91      0.22 o 
   4  -5   5       92.46       88.58      0.78 o 
   5  -5   5       26.14       28.08      0.31 o 
  -8  -4   5        0.01        0.24      0.10 o 
  -7  -4   5        0.03        0.03      0.11 o 
  -6  -4   5        3.04        1.84      0.18 o 
  -5  -4   5       44.16       44.93      0.54 o 
  -4  -4   5       11.67        9.87      0.24 o 
  -3  -4   5       42.09       42.62      0.60 o 
  -2  -4   5      107.02       98.89      2.30 o 
  -1  -4   5       83.99       87.78      2.04 o 
   0  -4   5       16.53       16.24      0.60 o 
   1  -4   5       89.75      103.55      2.59 o 
   2  -4   5        4.51        4.67      0.18 o 
   3  -4   5      154.50      152.48      1.59 o 
   4  -4   5        2.14        2.11      0.14 o 
   5  -4   5      146.70      133.84      1.11 o 
   6  -4   5       23.86       23.96      0.37 o 
  -8  -3   5       18.40       15.25      0.42 o 
  -7  -3   5       49.97       53.43      0.78 o 
  -6  -3   5        0.24        0.30      0.12 o 
  -5  -3   5       19.75       15.88      0.48 o 
  -4  -3   5        4.02        2.90      0.18 o 
  -3  -3   5      721.29      703.10     12.05 o 
  -2  -3   5      105.92       98.19      2.21 o 
  -1  -3   5       19.55       17.80      0.51 o 
   0  -3   5      338.31      330.59      7.06 o 
   1  -3   5     1710.68     1713.28     32.50 o 
   2  -3   5       67.78       67.70      1.69 o 
   3  -3   5       22.01       24.57      0.26 o 
   4  -3   5       59.16       61.69      0.54 o 
   5  -3   5       38.97       37.36      0.39 o 
   6  -3   5        1.60        1.99      0.26 o 
   7  -3   5        2.60        2.12      0.20 o 
  -8  -2   5       18.60       19.78      0.46 o 
  -7  -2   5      122.86      109.77      1.43 o 
  -6  -2   5       58.89       67.42      0.75 o 
  -5  -2   5        3.99        3.95      0.19 o 
  -4  -2   5        8.22        7.81      0.68 o 
  -3  -2   5     1646.40     1788.73     53.02 o 
  -2  -2   5       99.39       84.35      1.96 o 
  -1  -2   5     1237.24     1283.19     33.86 o 
   0  -2   5      317.59      319.41      6.76 o 
   1  -2   5        6.92        8.54      1.62 o 
   3  -2   5        2.47        2.44      0.16 o 
   4  -2   5       26.92       27.47      0.31 o 
   5  -2   5       68.31       65.12      0.57 o 
   6  -2   5      209.00      183.52      5.37 o 
   7  -2   5        6.00        6.00      0.29 o 
  -8  -1   5       30.32       40.28      1.08 o 
  -7  -1   5        0.03        0.28      0.14 o 
  -6  -1   5        0.00        0.19      0.13 o 
  -5  -1   5       16.86       16.86      0.39 o 
  -4  -1   5        6.37        4.24      0.20 o 
  -3  -1   5       29.42       30.90      1.08 o 
  -2  -1   5      217.92      200.64      3.80 o 
  -1  -1   5     1565.72     1716.54     29.41 o 
   0  -1   5      322.35      309.65      4.24 o 
   1  -1   5     3694.96     3903.59     74.58 o 
   2  -1   5      665.17      661.00     10.38 o 
   3  -1   5      533.92      557.19     16.11 o 
   4  -1   5      148.44      130.36      1.05 o 
   5  -1   5        5.90        4.75      0.19 o 
   6  -1   5       51.47       43.36      0.58 o 
   7  -1   5       34.70       42.04      0.65 o 
  -7   0   5       22.66       22.48      0.51 o 
  -6   0   5       12.08       12.37      0.32 o 
  -5   0   5       47.43       47.81      0.64 o 
  -4   0   5        1.24        0.71      0.14 o 
  -3   0   5      100.25       99.07      3.13 o 
  -2   0   5       73.23       73.32      1.34 o 
  -1   0   5      134.64      133.13      1.92 o 
   0   0   5      233.58      224.51      3.37 o 
   1   0   5       42.39       39.12      0.56 o 
   2   0   5      335.73      317.74      5.48 o 
   3   0   5       48.97       50.38      1.56 o 
   4   0   5      225.37      232.34      2.92 o 
   5   0   5        0.00        0.51      0.12 o 
   6   0   5        0.01        0.64      0.12 o 
   7   0   5       22.59       22.21      0.37 o 
  -7   1   5       34.53       31.49      1.02 o 
  -6   1   5        3.46        2.58      0.23 o 
  -5   1   5      207.53      203.08      2.21 o 
  -4   1   5       27.31       26.26      0.40 o 
  -3   1   5       70.78       61.69      1.24 o 
  -2   1   5      109.39      119.21      2.64 o 
  -1   1   5       58.21       56.22      1.29 o 
   0   1   5       23.88       23.81      0.42 o 
   1   1   5      202.98      189.73      3.26 o 
   2   1   5      366.04      384.65      6.59 o 
   3   1   5        3.81        2.28      0.24 o 
   5   1   5      138.44      128.64      1.43 o 
   6   1   5       23.04       22.97      0.37 o 
   7   1   5        8.54        5.96      0.25 o 
   8   1   5        3.63        3.61      0.36 o 
  -7   2   5        7.15        9.44      0.34 o 
  -6   2   5        9.35        9.41      0.26 o 
  -5   2   5      434.16      445.28      4.11 o 
  -4   2   5        9.07        9.52      0.24 o 
  -3   2   5       35.78       33.17      0.51 o 
  -2   2   5      114.72      106.89      3.37 o 
  -1   2   5      209.66      206.08      4.42 o 
   0   2   5      124.35      109.72      2.38 o 
   1   2   5       84.72       75.59      1.51 o 
   2   2   5      795.21      785.57     18.41 o 
   3   2   5      120.43      120.84      3.61 o 
   5   2   5      155.61      149.28      2.36 o 
   6   2   5       20.15       18.36      0.38 o 
   7   2   5      395.89      407.06      6.11 o 
   8   2   5        2.67        5.65      0.48 o 
  -6   3   5      142.01      163.58      1.56 o 
  -5   3   5      109.84      106.09      1.10 o 
  -4   3   5       38.53       37.21      0.48 o 
  -3   3   5       48.24       48.12      0.64 o 
  -2   3   5       95.12       91.62      3.01 o 
  -1   3   5      108.54      109.84      2.77 o 
   0   3   5      312.32      316.34      9.50 o 
   1   3   5      105.21       96.94      2.08 o 
   2   3   5      222.60      212.47      4.51 o 
   3   3   5      267.39      270.65      8.06 o 
   5   3   5       35.60       31.71      1.02 o 
   6   3   5      100.49       96.69      1.31 o 
   7   3   5      751.09      777.09      9.21 o 
   8   3   5       62.54       62.32      1.26 o 
  -6   4   5       12.32       14.78      0.32 o 
  -5   4   5       36.52       33.84      0.44 o 
  -4   4   5      583.41      607.04      5.56 o 
  -3   4   5      109.87      105.27      1.38 o 
  -2   4   5      189.72      198.25      2.47 o 
  -1   4   5      257.59      257.22      5.83 o 
   0   4   5      859.57      849.10     20.66 o 
   1   4   5       72.96       80.68      1.87 o 
   2   4   5      479.95      475.10      9.99 o 
   3   4   5     1547.23     1533.35     54.11 o 
   4   4   5      238.64      225.40      3.18 o 
   5   4   5        9.93        7.01      0.23 o 
   6   4   5       12.74       12.92      0.31 o 
   7   4   5      105.08      108.40      1.45 o 
   8   4   5        9.69       10.11      0.72 o 
  -5   5   5       11.20       10.80      0.22 o 
  -4   5   5      348.51      348.77      3.63 o 
  -3   5   5       54.06       50.57      0.67 o 
  -2   5   5       32.63       27.59      0.53 o 
  -1   5   5       11.74        7.10      0.34 o 
   0   5   5      574.95      604.12     12.75 o 
   1   5   5       25.89       30.48      0.89 o 
   2   5   5        0.74        2.04      0.36 o 
   3   5   5      107.90       98.28      1.58 o 
   4   5   5      157.80      163.74      1.61 o 
   5   5   5       23.76       19.54      0.31 o 
   6   5   5       85.33       86.23      1.03 o 
   7   5   5        8.10        8.82      0.25 o 
   8   5   5       61.64       60.21      0.97 o 
  -5   6   5        4.27        5.36      0.17 o 
  -4   6   5       23.90       22.81      0.77 o 
  -3   6   5       45.52       40.64      0.99 o 
  -2   6   5      120.89      112.92      1.52 o 
  -1   6   5       65.17       67.83      1.23 o 
   0   6   5       16.22       16.22      0.55 o 
   1   6   5      227.45      203.45      3.00 o 
   2   6   5       55.98       55.25      0.78 o 
   3   6   5       46.89       46.83      0.60 o 
   4   6   5      112.35      115.38      1.29 o 
   5   6   5      302.11      303.25      3.24 o 
   6   6   5      344.71      346.84      3.30 o 
   7   6   5      202.62      209.62      2.56 o 
   8   6   5        1.95        2.21      0.24 o 
  -4   7   5       14.91       14.60      0.32 o 
  -3   7   5        0.14        0.24      0.14 o 
  -2   7   5      129.28      122.63      1.59 o 
  -1   7   5       10.67       11.03      0.35 o 
   0   7   5        1.23        1.90      0.29 o 
   1   7   5      536.93      553.44     12.02 o 
   2   7   5      728.71      736.56     12.93 o 
   3   7   5       32.32       28.74      0.45 o 
   4   7   5      117.79      123.74      1.36 o 
   5   7   5       25.82       27.18      0.50 o 
   6   7   5       68.84       71.39      0.86 o 
   7   7   5       53.96       52.34      0.76 o 
   8   7   5        0.09        1.80      0.36 o 
  -3   8   5        0.93        1.37      0.14 o 
  -2   8   5        0.03        0.16      0.14 o 
  -1   8   5       58.64       56.82      0.85 o 
   0   8   5       71.37       87.73      1.25 o 
   1   8   5     1314.71     1317.77     25.73 o 
   2   8   5        1.04        0.77      0.20 o 
   3   8   5      254.78      250.26      3.95 o 
   4   8   5      733.16      767.91      9.16 o 
   5   8   5        5.08        5.17      0.25 o 
   6   8   5       15.58       17.68      0.37 o 
   7   8   5      120.85      132.50      2.04 o 
   8   8   5       20.75       19.12      0.43 o 
  -2   9   5       11.67       12.85      0.24 o 
  -1   9   5        5.56        5.70      0.33 o 
   0   9   5        0.45       -0.24      0.36 o 
   2   9   5        1.18        0.60      0.24 o 
   3   9   5       49.49       46.77      0.94 o 
   4   9   5        2.54        2.42      0.30 o 
   5   9   5       58.54       51.63      0.76 o 
   6   9   5      104.71      102.14      1.38 o 
   7   9   5        5.21        5.98      0.42 o 
   0  10   5       23.21       25.37      0.72 o 
   2  10   5       45.82       38.35      1.20 o 
   3  10   5        5.53        5.41      0.48 o 
   4  10   5       76.85       72.75      1.28 o 
   5  10   5        0.15       -0.08      0.11 o 
   6  10   5       19.37       18.76      0.35 o 
   2  11   5        1.06        2.89      0.48 o 
   3  11   5        0.33        0.36      0.24 o 
   4  11   5       23.86       25.13      0.72 o 
  -5 -10   6        0.57        0.48      0.12 o 
  -4 -10   6        0.02        0.00      0.24 o 
  -3 -10   6        8.54        9.02      0.60 o 
  -2 -10   6        4.51        4.93      0.36 o 
  -1 -10   6       30.76       26.35      0.55 o 
   0 -10   6        0.01        0.17      0.08 o 
  -6  -9   6        5.66        5.55      0.36 o 
  -5  -9   6       15.27       16.50      0.72 o 
  -4  -9   6      116.35      119.51      2.89 o 
  -3  -9   6       54.41       49.54      1.44 o 
  -1  -9   6       82.79       87.25      2.16 o 
   0  -9   6        9.21       11.15      0.23 o 
   1  -9   6       15.07       13.70      0.23 o 
   2  -9   6       21.61       19.83      0.28 o 
  -7  -8   6        9.85        9.39      0.36 o 
  -6  -8   6       51.55       53.56      0.64 o 
  -5  -8   6        0.10        0.13      0.09 o 
  -4  -8   6       26.54       23.78      0.46 o 
  -3  -8   6        1.97        2.65      0.34 o 
  -2  -8   6        0.03        0.24      0.36 o 
  -1  -8   6       77.11       83.32      1.80 o 
   0  -8   6      182.69      186.16      1.80 o 
   1  -8   6        7.24        6.30      0.29 o 
   2  -8   6       89.10       94.94      0.96 o 
   3  -8   6       49.74       62.61      0.72 o 
  -7  -7   6        4.28        3.15      0.13 o 
  -6  -7   6        2.58        1.83      0.19 o 
  -5  -7   6       39.25       40.88      0.51 o 
  -4  -7   6        3.51        3.69      0.24 o 
  -3  -7   6       89.12       89.16      1.06 o 
  -2  -7   6      394.79      380.54      8.42 o 
  -1  -7   6        0.03        0.18      0.18 o 
   0  -7   6       10.79        7.42      0.35 o 
   1  -7   6      234.12      241.09      2.31 o 
   2  -7   6      443.12      446.11      3.75 o 
   3  -7   6      170.23      168.06      1.48 o 
   4  -7   6        3.59        1.56      0.12 o 
  -7  -6   6        0.00        0.00      0.07 o 
  -6  -6   6      177.84      170.30      1.66 o 
  -5  -6   6      161.30      170.41      1.67 o 
  -4  -6   6        9.03        9.34      0.25 o 
  -3  -6   6        1.22        0.73      0.29 o 
  -2  -6   6        3.99        3.75      0.31 o 
  -1  -6   6       40.93       37.63      1.08 o 
   0  -6   6      154.35      157.19      1.98 o 
   1  -6   6        7.19        4.96      0.19 o 
   2  -6   6        5.26        6.24      0.31 o 
   3  -6   6        0.23        0.21      0.07 o 
   4  -6   6       11.63       10.96      0.20 o 
   5  -6   6       19.77       18.11      0.30 o 
  -8  -5   6        4.54        3.43      0.18 o 
  -7  -5   6        0.01        0.26      0.09 o 
  -6  -5   6       16.14       14.55      0.30 o 
  -5  -5   6       46.91       47.69      0.58 o 
  -4  -5   6        9.83        9.43      0.31 o 
  -3  -5   6       30.02       34.99      0.57 o 
  -2  -5   6      214.58      213.11      3.18 o 
  -1  -5   6       35.87       37.31      0.62 o 
   0  -5   6      299.21      293.99      4.25 o 
   1  -5   6      248.60      250.06      2.14 o 
   2  -5   6       38.15       40.71      0.42 o 
   3  -5   6      116.11      116.44      0.99 o 
   4  -5   6      100.52       97.83      0.84 o 
   5  -5   6       25.65       21.21      0.26 o 
  -8  -4   6        0.01        0.36      0.18 o 
  -7  -4   6       10.10        9.56      0.30 o 
  -6  -4   6       39.94       33.80      0.45 o 
  -5  -4   6        3.02        4.76      0.18 o 
  -4  -4   6      117.54      123.45      1.41 o 
  -3  -4   6      315.26      307.18      4.19 o 
  -2  -4   6      359.56      349.04      7.52 o 
  -1  -4   6       58.96       51.59      1.36 o 
   0  -4   6       91.04       87.72      2.13 o 
   1  -4   6      235.10      237.39      2.10 o 
   2  -4   6      168.16      162.91      1.32 o 
   3  -4   6       73.91       74.77      0.67 o 
   4  -4   6       90.80       80.09      0.71 o 
   5  -4   6       31.12       30.34      0.32 o 
   6  -4   6      147.33      159.11      3.02 o 
  -8  -3   6       10.72       12.51      0.34 o 
  -7  -3   6      135.43      138.53      1.80 o 
  -6  -3   6       15.36       13.41      0.30 o 
  -5  -3   6       12.53       12.17      0.24 o 
  -4  -3   6        4.13        3.77      0.18 o 
  -3  -3   6     2372.87     2578.16     51.26 o 
  -2  -3   6      972.98     1019.90     21.34 o 
  -1  -3   6        0.33        0.84      0.36 o 
   0  -3   6     1165.31     1294.08     26.99 o 
   1  -3   6     1101.39     1140.67     23.81 o 
   2  -3   6      310.71      318.52      3.04 o 
   3  -3   6      135.24      128.69      1.04 o 
   4  -3   6      205.73      191.35      1.53 o 
   5  -3   6      575.42      530.88      4.08 o 
   6  -3   6        5.82        7.62      0.25 o 
   7  -3   6       39.32       40.80      0.75 o 
  -8  -2   6        4.06        4.88      0.60 o 
  -7  -2   6       21.24       22.28      0.66 o 
  -6  -2   6       31.20       36.20      0.47 o 
  -5  -2   6       89.53       84.78      0.91 o 
  -4  -2   6        1.57        1.10      0.14 o 
  -3  -2   6      216.30      231.69      7.09 o 
  -2  -2   6     1801.12     1893.22     39.74 o 
  -1  -2   6       70.82       60.90      1.45 o 
   0  -2   6       34.75       26.81      1.08 o 
   1  -2   6        1.84        3.79      0.26 o 
   2  -2   6     2390.26     2589.74     76.71 o 
   3  -2   6       17.89       16.54      0.22 o 
   4  -2   6      297.94      307.48      2.25 o 
   5  -2   6        0.08        0.19      0.06 o 
   6  -2   6        0.19        0.93      0.24 o 
   7  -2   6       18.83       24.29      0.71 o 
  -7  -1   6        0.53        0.20      0.14 o 
  -6  -1   6       94.98       91.89      0.97 o 
  -5  -1   6       37.75       35.86      0.48 o 
  -4  -1   6        0.61        0.85      0.20 o 
  -3  -1   6       12.15       10.74      0.60 o 
  -2  -1   6     1446.18     1587.42     33.24 o 
  -1  -1   6      724.93      740.55     15.47 o 
   0  -1   6     2960.67     3178.08     74.00 o 
   1  -1   6     1733.00     1800.31     30.75 o 
   2  -1   6       32.70       26.71      0.72 o 
   3  -1   6       39.37       33.47      0.75 o 
   4  -1   6       40.41       40.43      0.52 o 
   5  -1   6       13.64       11.75      0.23 o 
   6  -1   6       40.75       35.47      0.52 o 
   7  -1   6       81.64       81.27      1.10 o 
  -7   0   6       22.05       20.28      0.66 o 
  -6   0   6        2.61        3.43      0.23 o 
  -5   0   6      265.81      244.28      2.34 o 
  -4   0   6      175.21      166.64      1.83 o 
  -3   0   6       95.90      107.36      2.02 o 
  -2   0   6       15.40       16.83      0.51 o 
  -1   0   6        1.91        2.38      0.28 o 
   0   0   6      225.98      225.55      7.46 o 
   1   0   6       76.12       92.18      1.67 o 
   2   0   6      329.23      340.12      5.90 o 
   3   0   6       81.82       91.86      2.89 o 
   4   0   6      147.61      143.44      1.25 o 
   5   0   6       10.41        8.51      0.21 o 
   6   0   6        9.42        8.76      0.31 o 
   7   0   6        8.08        6.25      0.28 o 
   8   0   6        0.39        1.32      0.36 o 
  -7   1   6      160.77      185.13      5.11 o 
  -6   1   6       65.64       67.82      0.95 o 
  -5   1   6       31.49       25.77      0.43 o 
  -4   1   6       46.91       42.94      0.53 o 
  -3   1   6       69.36       66.99      2.10 o 
  -2   1   6      128.53      144.40      3.15 o 
  -1   1   6      372.07      394.25      8.33 o 
   0   1   6      950.40      979.62     20.66 o 
   1   1   6      318.54      321.30      5.53 o 
   2   1   6       49.79       38.96      0.76 o 
   3   1   6       34.98       28.98      0.96 o 
   4   1   6      659.79      665.29     19.60 o 
   5   1   6       26.66       28.03      0.50 o 
   6   1   6      573.09      557.76      5.10 o 
   7   1   6        0.02        0.48      0.17 o 
   8   1   6       78.93       78.87      2.04 o 
  -6   2   6       15.29       15.64      0.32 o 
  -5   2   6      122.18      117.83      1.20 o 
  -4   2   6       35.47       33.82      0.47 o 
  -3   2   6      462.81      451.27      5.42 o 
  -2   2   6      310.39      338.94     10.22 o 
  -1   2   6      287.38      296.05      6.29 o 
   0   2   6       51.03       54.45      1.62 o 
   1   2   6       46.05       47.48      0.92 o 
   2   2   6      580.50      642.39     13.43 o 
   3   2   6     1129.44     1214.61     35.83 o 
   4   2   6      126.35      107.25      2.65 o 
   5   2   6      392.98      379.37      4.49 o 
   6   2   6      294.15      289.71      3.49 o 
   7   2   6       10.96        9.62      0.38 o 
   8   2   6        4.53        3.73      0.36 o 
  -6   3   6       11.08       11.85      0.26 o 
  -5   3   6      169.40      166.20      1.80 o 
  -4   3   6      259.77      256.87      2.44 o 
  -3   3   6        3.97        3.48      0.20 o 
  -2   3   6      826.67      881.65     14.13 o 
  -1   3   6      549.49      595.88     12.54 o 
   0   3   6      764.29      806.66     16.83 o 
   1   3   6      488.36      523.49     11.01 o 
   2   3   6       12.11        7.82      0.34 o 
   3   3   6      232.60      228.33      6.85 o 
   4   3   6        0.01        0.60      0.24 o 
   5   3   6       10.49        8.75      0.33 o 
   6   3   6       84.10       85.18      1.17 o 
   7   3   6       57.19       54.51      0.80 o 
   8   3   6       38.20       33.31      0.96 o 
  -6   4   6       10.37       12.02      0.48 o 
  -5   4   6      195.96      206.24      2.18 o 
  -4   4   6       11.79       12.96      0.30 o 
  -3   4   6        8.92        9.10      0.27 o 
  -2   4   6       13.62       14.11      0.37 o 
  -1   4   6      141.40      144.88      4.69 o 
   0   4   6       77.81       76.25      1.79 o 
   1   4   6        3.22        5.05      0.34 o 
   2   4   6       23.76       20.20      0.84 o 
   3   4   6      435.37      489.96     14.55 o 
   4   4   6        5.87        4.58      0.22 o 
   5   4   6       51.23       52.43      0.60 o 
   6   4   6        6.64        7.96      0.25 o 
   7   4   6       66.15       66.63      0.94 o 
   8   4   6        0.95        1.17      0.36 o 
  -5   5   6        6.94        7.75      0.22 o 
  -4   5   6       50.48       47.61      0.83 o 
  -3   5   6       21.92       17.50      0.36 o 
  -2   5   6       95.03       91.54      1.25 o 
  -1   5   6       92.61       98.63      1.66 o 
   0   5   6       23.17       25.21      0.47 o 
   1   5   6       10.92        7.85      0.46 o 
   2   5   6      424.49      445.82      4.78 o 
   3   5   6       87.69       76.42      0.90 o 
   4   5   6       21.98       20.00      0.33 o 
   5   5   6        6.67        6.62      0.18 o 
   6   5   6       26.99       31.07      0.49 o 
   7   5   6        1.23        1.92      0.16 o 
   8   5   6        0.11       -0.12      0.12 o 
  -4   6   6        0.40        0.84      0.12 o 
  -3   6   6      191.01      184.18      1.98 o 
  -2   6   6        3.99        4.32      0.28 o 
  -1   6   6      121.73      122.58      2.04 o 
   0   6   6       34.93       35.59      1.08 o 
   1   6   6        1.03        1.61      0.29 o 
   2   6   6       50.71       45.82      0.71 o 
   3   6   6      268.13      272.32      2.82 o 
   4   6   6        0.43        1.93      0.18 o 
   5   6   6       13.87       11.44      0.23 o 
   6   6   6       33.02       30.40      0.41 o 
   7   6   6        7.04        8.43      0.26 o 
   8   6   6        2.95        3.51      0.72 o 
  -4   7   6        1.91        1.58      0.23 o 
  -3   7   6       27.45       25.87      0.42 o 
  -2   7   6       16.51       18.25      0.42 o 
  -1   7   6       29.35       20.78      0.49 o 
   0   7   6       75.90       60.84      1.56 o 
   1   7   6       24.18       19.62      0.60 o 
   2   7   6      266.36      267.78      4.21 o 
   3   7   6      588.24      605.19      6.13 o 
   4   7   6      309.69      287.09      2.99 o 
   5   7   6        3.62        4.17      0.20 o 
   6   7   6        7.57        7.47      0.23 o 
   7   7   6       99.55       98.07      1.57 o 
   8   7   6        0.00        0.04      0.24 o 
  -3   8   6        0.71        0.41      0.14 o 
  -2   8   6       26.01       25.38      0.46 o 
  -1   8   6       26.50       18.67      0.70 o 
   0   8   6      132.02      115.74      1.54 o 
   2   8   6        4.50        2.92      0.38 o 
   3   8   6       11.68        9.27      0.38 o 
   4   8   6        2.25        2.91      0.25 o 
   5   8   6       74.21       76.14      1.09 o 
   6   8   6        5.55        5.77      0.23 o 
   7   8   6       14.46       11.78      0.38 o 
  -1   9   6        4.04        4.57      0.51 o 
   0   9   6        0.22        0.48      0.24 o 
   2   9   6       62.34       60.00      1.68 o 
   3   9   6       16.11       14.98      0.46 o 
   4   9   6      173.33      164.57      3.85 o 
   5   9   6      133.77      126.42      1.62 o 
   6   9   6        8.90        9.22      0.25 o 
   7   9   6        0.15        0.68      0.18 o 
   0  10   6        0.21        0.12      0.12 o 
   2  10   6        7.79        8.78      0.60 o 
   3  10   6       29.29       31.38      0.96 o 
   4  10   6        0.03        0.12      0.18 o 
   5  10   6        1.22        1.74      0.24 o 
   6  10   6       34.46       39.30      0.79 o 
   3  11   6       59.14       63.24      1.56 o 
   4  11   6        0.25        0.24      0.12 o 
  -4 -10   7       72.94       71.54      1.80 o 
  -3 -10   7        0.02       -0.24      0.24 o 
  -2 -10   7        0.02        0.00      0.24 o 
  -1 -10   7       67.47       59.17      1.01 o 
  -6  -9   7       15.98       16.71      0.48 o 
  -5  -9   7       81.93       77.07      1.92 o 
  -4  -9   7      226.02      234.22      5.29 o 
  -3  -9   7       13.84       13.06      0.46 o 
  -2  -9   7      136.01      126.47      2.12 o 
  -1  -9   7       68.73       68.82      1.13 o 
   0  -9   7      140.91      136.82      1.52 o 
   1  -9   7       42.18       42.85      0.49 o 
  -6  -8   7       23.63       24.64      0.44 o 
  -5  -8   7        8.60        6.48      0.39 o 
  -4  -8   7      127.70      135.45      1.80 o 
  -3  -8   7      264.07      261.54      4.12 o 
  -2  -8   7       16.59       14.79      0.84 o 
  -1  -8   7       98.16       89.57      1.92 o 
   0  -8   7      546.35      554.34      5.10 o 
   1  -8   7       52.67       62.05      0.69 o 
   2  -8   7        6.86        5.99      0.16 o 
   3  -8   7      214.75      232.82      2.17 o 
  -7  -7   7        6.22        5.05      0.23 o 
  -6  -7   7        0.58        0.74      0.12 o 
  -5  -7   7        2.40        3.11      0.22 o 
  -4  -7   7       71.30       74.85      0.91 o 
  -3  -7   7        2.84        2.68      0.23 o 
  -2  -7   7       23.35       21.04      0.96 o 
  -1  -7   7        0.00        0.18      0.18 o 
   0  -7   7        8.28        9.70      0.24 o 
   1  -7   7        3.32        2.27      0.17 o 
   2  -7   7       62.82       59.92      0.66 o 
   3  -7   7       10.42       12.05      0.20 o 
   4  -7   7       11.12       12.41      0.20 o 
  -7  -6   7        0.49        0.55      0.08 o 
  -6  -6   7        1.51        1.79      0.17 o 
  -5  -6   7      103.88      103.55      1.08 o 
  -4  -6   7      111.13      116.52      1.19 o 
  -3  -6   7        0.77        0.26      0.10 o 
  -2  -6   7       92.59       94.91      1.56 o 
  -1  -6   7      162.98      158.96      2.33 o 
   0  -6   7      540.98      543.68      5.47 o 
   1  -6   7       73.37       70.50      0.78 o 
   2  -6   7       20.03       16.62      0.26 o 
   3  -6   7       65.62       65.59      0.65 o 
   4  -6   7       44.40       48.56      0.49 o 
  -7  -5   7        0.80        0.39      0.15 o 
  -6  -5   7       71.36       68.45      0.75 o 
  -5  -5   7      112.02      106.76      1.11 o 
  -4  -5   7        1.18        1.73      0.17 o 
  -3  -5   7        5.56        5.69      0.23 o 
  -2  -5   7       16.27       16.74      0.40 o 
  -1  -5   7       17.74       13.26      0.40 o 
   0  -5   7        7.15        5.31      0.23 o 
   1  -5   7      556.89      577.57      5.32 o 
   2  -5   7      209.11      213.65      1.86 o 
   3  -5   7      168.31      163.29      1.34 o 
   4  -5   7       70.64       67.27      0.67 o 
   5  -5   7       10.57       11.10      0.18 o 
  -7  -4   7        1.28        1.65      0.21 o 
  -6  -4   7      210.32      209.30      2.02 o 
  -5  -4   7       49.47       49.01      0.64 o 
  -4  -4   7      202.06      193.19      1.89 o 
  -3  -4   7      120.76      120.77      1.36 o 
  -2  -4   7       26.39       24.13      0.47 o 
  -1  -4   7      259.12      265.12      5.78 o 
   0  -4   7       64.59       52.69      0.76 o 
   1  -4   7       70.01       77.70      0.82 o 
   2  -4   7        4.39        4.02      0.21 o 
   3  -4   7       95.86       86.13      0.75 o 
   4  -4   7      111.91       98.81      0.84 o 
   5  -4   7       92.25       77.85      0.68 o 
   6  -4   7       15.75       12.45      0.34 o 
  -7  -3   7       46.63       47.15      0.72 o 
  -6  -3   7      150.87      140.17      1.59 o 
  -5  -3   7        7.40        6.50      0.21 o 
  -4  -3   7       95.08       90.12      0.94 o 
  -3  -3   7     2808.22     2978.37     37.39 o 
  -2  -3   7      179.34      185.94      4.12 o 
  -1  -3   7      665.72      706.23     14.88 o 
   0  -3   7       10.46        9.53      0.46 o 
   1  -3   7        1.43        2.04      0.48 o 
   2  -3   7        0.88        0.98      0.15 o 
   3  -3   7      147.32      140.08      1.15 o 
   4  -3   7       85.57       81.24      0.71 o 
   5  -3   7       98.04      108.15      0.92 o 
   6  -3   7       23.93       22.71      0.40 o 
  -7  -2   7       17.34       14.75      0.37 o 
  -6  -2   7       98.48       94.63      1.00 o 
  -5  -2   7        7.38        8.40      0.26 o 
  -4  -2   7      112.15      114.28      1.29 o 
  -3  -2   7     1501.27     1520.56     20.02 o 
  -2  -2   7      271.72      276.24      5.95 o 
  -1  -2   7       54.89       49.78      1.19 o 
   0  -2   7       69.19       86.81      2.77 o 
   1  -2   7      766.94      734.23     15.39 o 
   2  -2   7      487.14      474.21     14.19 o 
   3  -2   7       60.72       54.10      0.50 o 
   4  -2   7       39.95       36.44      0.61 o 
   5  -2   7       22.22       20.29      0.27 o 
   6  -2   7       17.20       19.72      0.37 o 
   7  -2   7        1.70        1.05      0.20 o 
  -7  -1   7       47.12       41.44      0.62 o 
  -6  -1   7       84.74       72.91      1.26 o 
  -5  -1   7       23.65       23.98      0.55 o 
  -4  -1   7       87.42       83.27      1.16 o 
  -3  -1   7       32.51       30.07      0.53 o 
  -2  -1   7      385.29      366.52      7.78 o 
  -1  -1   7      415.13      471.21      9.95 o 
   0  -1   7     1344.69     1479.74     30.99 o 
   1  -1   7     1838.93     1840.13     44.59 o 
   2  -1   7        2.50        2.28      0.36 o 
   3  -1   7       95.60       88.28      0.83 o 
   4  -1   7       24.05       21.64      0.38 o 
   5  -1   7      126.45      115.95      1.05 o 
   6  -1   7        0.08        1.20      0.36 o 
   7  -1   7        0.00        0.18      0.17 o 
  -7   0   7       37.40       44.77      0.80 o 
  -6   0   7       16.91       14.99      0.30 o 
  -5   0   7      109.85      110.60      1.14 o 
  -4   0   7        1.30        1.41      0.21 o 
  -3   0   7        0.03       -0.04      0.15 o 
  -2   0   7      390.38      411.72      8.71 o 
  -1   0   7       74.27       63.19      1.56 o 
   0   0   7      321.11      350.31      7.40 o 
   1   0   7       15.41       17.32      0.56 o 
   2   0   7      132.42      127.33      3.97 o 
   3   0   7       11.95       11.30      0.36 o 
   4   0   7        0.19        0.76      0.09 o 
   5   0   7        9.08       10.48      0.23 o 
   6   0   7       99.77       98.12      1.31 o 
   7   0   7       75.73       65.72      1.13 o 
   8   0   7        0.01        0.00      0.24 o 
  -7   1   7        9.89        9.44      0.34 o 
  -6   1   7        6.60        7.94      0.34 o 
  -5   1   7      136.69      132.03      1.50 o 
  -4   1   7       37.23       38.42      0.97 o 
  -3   1   7        5.54        4.37      0.29 o 
  -2   1   7        2.84        3.97      0.36 o 
  -1   1   7       33.37       27.48      0.77 o 
   0   1   7       62.73       42.53      1.02 o 
   1   1   7     1701.76     1813.49     82.98 o 
   2   1   7     1340.38     1442.51     43.71 o 
   3   1   7       15.04        9.14      0.48 o 
   4   1   7       33.66       31.00      0.42 o 
   5   1   7      593.97      580.98      5.17 o 
   6   1   7      712.87      718.82      7.38 o 
   7   1   7       12.83       13.89      0.43 o 
   8   1   7        8.45       11.06      0.48 o 
  -6   2   7      110.69      108.02      1.38 o 
  -5   2   7       16.71       18.29      0.40 o 
  -4   2   7       35.99       37.27      0.49 o 
  -3   2   7      128.78      118.57      1.55 o 
  -2   2   7      577.80      582.30     17.31 o 
  -1   2   7       90.74      102.56      2.30 o 
   0   2   7      339.45      331.04      7.21 o 
   1   2   7        1.40       -0.08      0.11 o 
   2   2   7      770.26      704.76     62.22 o 
   3   2   7     1037.62     1130.93     33.31 o 
   4   2   7        4.14        5.02      0.24 o 
   5   2   7      211.29      210.34      2.20 o 
   6   2   7       40.37       39.66      0.55 o 
   7   2   7      105.03      107.13      2.77 o 
   8   2   7       20.79       24.29      0.84 o 
  -6   3   7      264.02      307.44      6.01 o 
  -5   3   7        3.61        4.06      0.24 o 
  -4   3   7      174.71      187.12      1.81 o 
  -3   3   7      171.67      164.80      2.08 o 
  -2   3   7       38.28       36.19      1.08 o 
  -1   3   7        0.47        0.60      0.17 o 
   0   3   7        6.34        6.43      0.34 o 
   1   3   7       56.61       48.40      1.19 o 
   2   3   7       18.79       24.65      0.96 o 
   3   3   7       58.07       55.31      1.80 o 
   4   3   7        8.39       12.63      0.23 o 
   5   3   7       20.47       20.29      0.29 o 
   6   3   7      588.85      613.36      7.33 o 
   7   3   7      220.20      219.15      2.71 o 
   8   3   7       69.33       61.68      1.56 o 
  -5   4   7       18.21       20.41      0.34 o 
  -4   4   7      114.05      111.50      1.27 o 
  -3   4   7        0.22        0.14      0.09 o 
  -2   4   7       41.74       41.61      0.67 o 
  -1   4   7      391.03      412.07      6.01 o 
   0   4   7       41.76       44.31      1.19 o 
   1   4   7      211.29      179.51      4.03 o 
   2   4   7       83.59       76.23      2.52 o 
   3   4   7        3.00        3.32      0.25 o 
   4   4   7      143.67      129.41      1.16 o 
   5   4   7        2.00        2.55      0.18 o 
   6   4   7       29.33       28.85      0.48 o 
   7   4   7       68.88       69.54      0.97 o 
   8   4   7        3.13        1.44      0.24 o 
  -5   5   7        0.61        1.18      0.12 o 
  -4   5   7        0.24        0.74      0.23 o 
  -3   5   7       31.37       29.21      0.48 o 
  -2   5   7        0.84        0.60      0.14 o 
  -1   5   7        6.43        6.37      0.48 o 
   0   5   7       49.36       40.42      1.08 o 
   1   5   7       30.45       29.19      0.71 o 
   2   5   7      766.23      818.78      9.32 o 
   3   5   7      179.48      182.83      1.59 o 
   4   5   7       52.31       55.27      0.72 o 
   5   5   7       31.10       28.79      0.39 o 
   6   5   7      227.92      216.20      2.10 o 
   7   5   7       11.63       12.53      0.29 o 
   8   5   7        1.27        0.60      0.12 o 
  -4   6   7       14.81       15.09      0.28 o 
  -3   6   7        5.30        4.44      0.23 o 
  -2   6   7      239.70      230.76      2.87 o 
  -1   6   7        1.34        1.75      0.34 o 
   0   6   7      144.94      139.49      2.29 o 
   1   6   7        0.14        0.17      0.17 o 
   2   6   7      133.14      130.39      1.68 o 
   3   6   7      134.08      124.54      1.36 o 
   4   6   7        7.18        4.67      0.23 o 
   5   6   7        0.50        0.58      0.11 o 
   6   6   7       57.75       46.55      0.56 o 
   7   6   7        5.24        5.85      0.54 o 
   8   6   7       22.70       23.69      0.72 o 
  -3   7   7        4.84        2.73      0.23 o 
  -2   7   7      101.20       89.47      1.23 o 
  -1   7   7       52.60       47.41      0.76 o 
   0   7   7       63.76       62.99      1.86 o 
   1   7   7      118.95      112.36      2.65 o 
   2   7   7       10.24        9.96      0.32 o 
   3   7   7       53.24       51.94      0.67 o 
   4   7   7       14.56       12.68      0.35 o 
   5   7   7       93.82       90.09      1.05 o 
   6   7   7       96.90       93.78      1.93 o 
   7   7   7      123.02      122.08      1.91 o 
   8   7   7        0.53        0.36      0.11 o 
  -2   8   7       87.57       93.14      1.25 o 
  -1   8   7        6.67        8.13      0.30 o 
   0   8   7        4.38        2.65      0.34 o 
   2   8   7       98.90       97.51      1.70 o 
   3   8   7      131.18      128.06      2.13 o 
   4   8   7      114.89      125.52      1.66 o 
   5   8   7       39.54       33.60      0.75 o 
   6   8   7       62.81       62.56      0.90 o 
   7   8   7       50.45       49.18      0.89 o 
  -1   9   7        3.78        5.50      0.28 o 
   0   9   7        0.03        0.36      0.24 o 
   1   9   7       46.97       35.71      1.08 o 
   2   9   7      101.64      101.84      2.52 o 
   3   9   7        0.00        0.48      0.17 o 
   4   9   7        1.08        3.01      0.48 o 
   5   9   7        0.73        0.64      0.21 o 
   6   9   7       13.66       16.12      0.32 o 
   7   9   7       37.28       39.40      0.72 o 
   2  10   7       21.14       21.88      0.84 o 
   3  10   7       38.48       37.75      1.08 o 
   4  10   7        2.65        2.31      0.29 o 
   5  10   7       69.78       67.35      1.15 o 
   6  10   7        0.44        2.91      0.36 o 
  -3 -10   8        8.30        7.33      0.48 o 
  -5  -9   8       24.04       22.24      0.72 o 
  -4  -9   8       63.37       61.80      1.86 o 
  -3  -9   8       16.57       14.72      0.46 o 
  -2  -9   8      251.78      238.57      3.78 o 
  -1  -9   8       89.35       93.34      1.50 o 
   0  -9   8      215.65      214.55      2.65 o 
   1  -9   8       22.92       17.39      0.25 o 
  -6  -8   8       25.32       23.95      0.44 o 
  -5  -8   8       71.72       74.31      1.04 o 
  -4  -8   8      418.07      433.27     11.36 o 
  -3  -8   8      118.16      113.63      3.37 o 
  -2  -8   8        0.98        1.77      0.36 o 
  -1  -8   8      126.32      119.76      1.88 o 
   0  -8   8        2.63        1.95      0.17 o 
   1  -8   8       40.11       40.41      0.49 o 
   2  -8   8        8.78        7.22      0.17 o 
  -6  -7   8        0.50        1.11      0.13 o 
  -5  -7   8        0.20        0.33      0.12 o 
  -4  -7   8        0.48        1.11      0.15 o 
  -3  -7   8       83.51       78.59      1.40 o 
  -2  -7   8      106.58      103.04      2.65 o 
  -1  -7   8       13.86       14.20      0.35 o 
   0  -7   8        8.47        7.08      0.22 o 
   1  -7   8      458.48      481.28      4.44 o 
   2  -7   8       54.37       54.13      0.61 o 
   3  -7   8       33.88       28.19      0.32 o 
  -7  -6   8        6.40        9.66      0.23 o 
  -6  -6   8       37.79       38.45      0.54 o 
  -5  -6   8        4.62        5.03      0.18 o 
  -4  -6   8       33.02       32.31      0.44 o 
  -3  -6   8       43.91       42.16      0.60 o 
  -2  -6   8       26.25       27.77      1.08 o 
  -1  -6   8        4.77        4.99      0.34 o 
   0  -6   8       64.37       67.81      0.76 o 
   1  -6   8        3.84        3.54      0.21 o 
   2  -6   8        4.75        5.46      0.17 o 
   3  -6   8       31.37       31.42      0.37 o 
   4  -6   8       25.68       26.65      0.30 o 
  -7  -5   8        0.15        0.90      0.16 o 
  -6  -5   8        0.16        0.19      0.10 o 
  -5  -5   8      110.20      105.26      1.09 o 
  -4  -5   8       85.15       83.91      0.98 o 
  -3  -5   8       60.54       61.18      0.71 o 
  -2  -5   8       11.61       11.04      0.46 o 
  -1  -5   8      108.44      113.98      2.52 o 
   0  -5   8       26.38       30.61      0.56 o 
   1  -5   8      100.06       95.44      0.99 o 
   2  -5   8      135.32      126.92      1.16 o 
   3  -5   8      186.90      179.34      1.58 o 
   4  -5   8      174.73      166.79      1.47 o 
   5  -5   8        2.09        2.36      0.13 o 
  -7  -4   8        7.62        9.22      0.28 o 
  -6  -4   8        3.77        3.39      0.20 o 
  -5  -4   8        5.19        4.74      0.28 o 
  -4  -4   8      502.86      511.15      4.75 o 
  -3  -4   8       25.24       20.36      0.34 o 
  -2  -4   8      170.59      167.56      1.92 o 
  -1  -4   8      164.31      159.92      2.72 o 
   0  -4   8       67.99       65.91      0.79 o 
   1  -4   8       41.18       43.44      0.50 o 
   2  -4   8        3.48        4.29      0.16 o 
   3  -4   8       11.78       13.77      0.25 o 
   4  -4   8      175.49      172.86      1.53 o 
   5  -4   8       38.58       39.74      0.42 o 
   6  -4   8       35.51       32.89      0.78 o 
  -7  -3   8        0.71        0.12      0.17 o 
  -6  -3   8       54.05       57.97      0.67 o 
  -5  -3   8       67.42       63.11      0.72 o 
  -4  -3   8      392.84      383.04      8.28 o 
  -3  -3   8        3.77        4.48      0.23 o 
  -2  -3   8       20.70       27.02      0.69 o 
  -1  -3   8       49.06       47.85      1.28 o 
   0  -3   8      121.61      132.13      2.09 o 
   1  -3   8      731.51      701.36      9.08 o 
   2  -3   8       45.24       46.37      0.50 o 
   3  -3   8        0.31        0.52      0.09 o 
   4  -3   8       84.49       88.78      0.78 o 
   5  -3   8       97.92       82.58      1.71 o 
   6  -3   8       29.63       30.22      0.96 o 
  -7  -2   8        5.89        6.38      0.31 o 
  -6  -2   8        0.90        1.31      0.13 o 
  -5  -2   8       23.88       23.15      0.36 o 
  -4  -2   8      135.13      132.47      1.53 o 
  -3  -2   8       13.99       13.18      0.38 o 
  -2  -2   8      399.97      400.03      6.66 o 
  -1  -2   8      525.37      521.72     11.05 o 
   0  -2   8       87.17       66.13      2.28 o 
   1  -2   8     1447.37     1527.70     44.97 o 
   2  -2   8       52.62       49.86      0.53 o 
   3  -2   8      599.08      598.84      4.57 o 
   4  -2   8       30.85       29.32      0.48 o 
   5  -2   8      305.15      299.68      2.34 o 
   6  -2   8      100.88      108.95      1.42 o 
   7  -2   8       73.40       66.69      1.50 o 
  -7  -1   8       28.95       29.44      0.49 o 
  -6  -1   8        3.15        3.49      0.33 o 
  -5  -1   8       84.52       76.64      0.85 o 
  -4  -1   8      190.13      176.06      1.97 o 
  -3  -1   8       20.55       20.57      0.65 o 
  -2  -1   8       45.30       46.72      0.98 o 
  -1  -1   8       69.88       64.22      1.53 o 
   0  -1   8     1571.42     1751.11     41.72 o 
   1  -1   8       33.68       38.48      1.02 o 
   3  -1   8        5.32        4.89      0.16 o 
   4  -1   8      101.40       97.76      0.83 o 
   5  -1   8        1.02        1.97      0.15 o 
   6  -1   8       10.95       11.03      0.27 o 
   7  -1   8       10.95       10.77      0.34 o 
  -7   0   8       13.64       19.02      0.46 o 
  -6   0   8        0.14        0.41      0.31 o 
  -5   0   8       65.20       60.81      0.78 o 
  -4   0   8      170.26      162.40      1.83 o 
  -3   0   8      150.23      156.26      2.04 o 
  -2   0   8        0.14        0.69      0.15 o 
  -1   0   8      115.58      103.34      2.38 o 
   0   0   8       43.27       45.91      1.15 o 
   1   0   8       16.05       14.91      0.51 o 
   2   0   8       33.83       27.89      1.08 o 
   3   0   8       32.43       30.47      0.41 o 
   4   0   8      311.50      312.37      2.62 o 
   5   0   8      584.74      583.04      5.20 o 
   6   0   8       66.55       67.27      0.81 o 
   7   0   8       19.20       18.86      0.46 o 
  -6   1   8        0.70        0.80      0.15 o 
  -5   1   8       70.66       56.94      0.75 o 
  -4   1   8      211.76      195.99      2.49 o 
  -3   1   8        5.81        5.86      0.42 o 
  -2   1   8       23.99       23.22      0.78 o 
  -1   1   8       42.25       39.50      1.02 o 
   0   1   8     1073.17     1068.39     74.06 o 
   1   1   8      570.30      584.51     12.24 o 
   2   1   8     1069.79     1113.37     32.82 o 
   3   1   8        1.96        4.76      0.26 o 
   4   1   8       74.98       74.94      0.78 o 
   5   1   8        2.69        1.82      0.17 o 
   6   1   8      393.43      387.16      4.58 o 
   7   1   8      104.73       94.95      1.56 o 
   8   1   8        5.90        4.69      0.36 o 
  -6   2   8       99.46      101.87      1.32 o 
  -5   2   8        2.24        2.33      0.31 o 
  -4   2   8       26.63       24.73      0.40 o 
  -3   2   8        2.82        2.79      0.36 o 
  -2   2   8        0.00        0.48      0.24 o 
  -1   2   8      299.00      312.41      6.72 o 
   0   2   8      117.23      114.43      2.59 o 
   1   2   8        6.95        7.85      0.60 o 
   2   2   8      284.73      296.02      8.90 o 
   3   2   8       61.03       60.22      1.05 o 
   4   2   8       26.63       27.13      0.37 o 
   5   2   8      136.80      124.88      1.37 o 
   6   2   8      118.92      106.22      1.37 o 
   7   2   8      200.63      214.38      5.05 o 
   8   2   8       85.36      100.04      2.40 o 
  -6   3   8       30.35       32.58      0.84 o 
  -5   3   8      394.04      402.11      4.11 o 
  -4   3   8       27.60       26.74      0.45 o 
  -3   3   8       23.78       18.92      0.44 o 
  -2   3   8       64.54       64.45      1.68 o 
  -1   3   8      260.41      254.66      7.82 o 
   0   3   8      176.56      175.32      3.91 o 
   1   3   8      347.80      367.20      7.82 o 
   2   3   8      858.06      942.40     27.89 o 
   3   3   8      212.22      185.12      1.81 o 
   4   3   8        2.47        4.81      0.20 o 
   5   3   8      222.51      218.38      1.89 o 
   6   3   8        5.89        6.80      0.30 o 
   7   3   8        0.03        0.42      0.17 o 
   8   3   8      129.37      129.13      3.13 o 
  -5   4   8       18.28       18.58      0.33 o 
  -4   4   8        0.00        0.10      0.09 o 
  -3   4   8       19.27       15.26      0.33 o 
  -2   4   8        3.53        3.61      0.28 o 
  -1   4   8       37.26       40.16      1.20 o 
   0   4   8        1.89        1.81      0.26 o 
   1   4   8       43.67       47.35      0.89 o 
   2   4   8        1.57        1.90      0.25 o 
   3   4   8        2.40        2.56      0.15 o 
   4   4   8      220.67      209.52      1.82 o 
   5   4   8       74.57       62.86      0.69 o 
   6   4   8        2.02        2.31      0.28 o 
   7   4   8      114.39      112.71      1.86 o 
   8   4   8       49.18       52.26      0.92 o 
  -5   5   8       12.87       15.06      0.30 o 
  -4   5   8      192.74      201.16      2.13 o 
  -3   5   8      110.34      105.89      1.21 o 
  -2   5   8       17.98       14.51      0.39 o 
  -1   5   8       18.66       15.53      0.51 o 
   0   5   8        1.56        2.89      0.36 o 
   1   5   8      567.06      560.00     10.16 o 
   2   5   8       91.62       90.79      1.49 o 
   3   5   8       84.76       90.25      0.86 o 
   4   5   8      203.46      205.24      3.25 o 
   5   5   8      128.22      119.11      1.37 o 
   6   5   8      133.97      130.95      1.31 o 
   7   5   8       25.92       26.04      0.51 o 
   8   5   8        2.93        2.89      0.36 o 
  -4   6   8       13.59       12.52      0.28 o 
  -3   6   8       76.79       81.21      1.13 o 
  -2   6   8        2.07        2.18      0.25 o 
  -1   6   8       34.21       32.59      0.77 o 
   0   6   8      186.66      170.85      3.73 o 
   1   6   8      730.04      735.55      8.54 o 
   2   6   8       56.77       46.78      0.96 o 
   3   6   8       95.34       89.69      1.11 o 
   4   6   8       24.28       21.94      0.37 o 
   5   6   8      194.83      205.11      2.18 o 
   6   6   8      468.96      487.68      4.53 o 
   7   6   8        2.26        0.63      0.11 o 
   8   6   8       27.91       30.90      0.84 o 
  -3   7   8       18.64       13.69      0.27 o 
  -2   7   8      264.11      271.13      3.33 o 
  -1   7   8        4.06        1.07      0.16 o 
   0   7   8      347.54      340.75      7.21 o 
   1   7   8        9.34       13.95      0.51 o 
   2   7   8       73.12       67.83      0.99 o 
   3   7   8      737.15      742.00      8.71 o 
   4   7   8       69.63       63.00      0.78 o 
   5   7   8       67.62       62.53      0.78 o 
   6   7   8       84.58       80.47      0.94 o 
   7   7   8       49.85       47.74      0.89 o 
   8   7   8        0.16        0.00      0.12 o 
  -2   8   8        1.77        3.04      0.22 o 
  -1   8   8        0.01        0.28      0.14 o 
   2   8   8      527.16      528.51      8.08 o 
   3   8   8        8.43        8.49      0.38 o 
   4   8   8       18.55       15.33      0.67 o 
   5   8   8       59.23       50.69      0.76 o 
   6   8   8        4.06        3.19      0.17 o 
   7   8   8       24.85       27.55      0.55 o 
  -1   9   8       33.30       34.08      0.86 o 
   0   9   8        0.09        0.24      0.24 o 
   1   9   8       15.20       16.59      0.72 o 
   2   9   8       23.02       21.52      0.84 o 
   3   9   8      159.14      151.02      2.47 o 
   4   9   8       28.80       25.62      0.60 o 
   5   9   8      190.50      192.16      2.42 o 
   6   9   8       34.34       35.29      0.51 o 
   2  10   8        0.04        0.48      0.24 o 
   3  10   8        2.87        6.37      0.36 o 
   4  10   8        5.42        5.65      0.36 o 
   5  10   8       19.11       15.99      0.38 o 
  -4  -9   9       66.26       69.84      1.74 o 
  -3  -9   9      152.42      152.61      2.42 o 
  -2  -9   9       63.15       63.12      1.56 o 
  -1  -9   9       47.59       50.50      1.32 o 
   0  -9   9      100.54       99.64      1.31 o 
  -5  -8   9        1.99        2.43      0.26 o 
  -4  -8   9       74.44       73.55      1.50 o 
  -3  -8   9        2.66        2.56      0.29 o 
  -1  -8   9        3.44        4.29      0.60 o 
   0  -8   9        0.02        0.14      0.11 o 
   1  -8   9      335.63      352.43      3.25 o 
   2  -8   9        1.39        0.92      0.12 o 
  -6  -7   9       22.22       23.76      0.37 o 
  -5  -7   9       27.78       27.48      0.43 o 
  -4  -7   9        0.07        0.24      0.17 o 
  -3  -7   9       60.34       62.34      1.19 o 
  -2  -7   9       16.58       15.39      0.84 o 
  -1  -7   9        0.21        0.56      0.14 o 
   0  -7   9       48.18       50.23      0.59 o 
   1  -7   9       42.64       40.56      0.67 o 
   2  -7   9       33.65       33.37      0.41 o 
   3  -7   9       67.85       71.07      0.72 o 
  -6  -6   9       16.17       15.96      0.36 o 
  -5  -6   9        7.62        8.22      0.25 o 
  -4  -6   9      109.49      111.29      2.49 o 
  -3  -6   9       43.10       41.53      0.63 o 
  -2  -6   9        5.56        5.17      0.60 o 
  -1  -6   9        8.76        8.11      0.60 o 
   0  -6   9        4.41        5.08      0.25 o 
   1  -6   9       64.35       61.94      0.69 o 
   2  -6   9       54.04       54.14      0.56 o 
   3  -6   9       36.34       32.90      0.37 o 
   4  -6   9        9.24        7.42      0.15 o 
  -7  -5   9        2.72        3.43      0.17 o 
  -6  -5   9       26.51       27.46      0.43 o 
  -5  -5   9      129.45      127.40      1.47 o 
  -4  -5   9       24.62       24.77      0.43 o 
  -3  -5   9      100.09       97.83      1.17 o 
  -2  -5   9       53.59       50.13      2.01 o 
  -1  -5   9       55.27       50.62      1.32 o 
   0  -5   9      123.95      114.47      1.17 o 
   1  -5   9      272.68      288.60      2.71 o 
   2  -5   9      237.67      251.27      2.17 o 
   3  -5   9      105.09       97.53      0.92 o 
   4  -5   9        5.57        5.03      0.29 o 
   5  -5   9        0.96        1.04      0.16 o 
  -7  -4   9        0.13        0.16      0.11 o 
  -6  -4   9        0.56        0.27      0.16 o 
  -5  -4   9       41.48       38.13      0.57 o 
  -4  -4   9      265.60      270.84      2.94 o 
  -3  -4   9        3.65        2.89      0.21 o 
  -2  -4   9       14.31       14.92      0.39 o 
  -1  -4   9      457.36      454.13      9.38 o 
   0  -4   9      222.01      221.44      2.30 o 
   1  -4   9      871.28      913.14      7.53 o 
   2  -4   9      714.84      714.66      5.93 o 
   3  -4   9       81.09       84.24      0.82 o 
   4  -4   9       79.94       68.66      0.67 o 
   5  -4   9        5.77        7.85      0.19 o 
  -7  -3   9       96.56       92.54      1.49 o 
  -6  -3   9        3.82        3.08      0.23 o 
  -5  -3   9       13.20       13.87      0.61 o 
  -4  -3   9      127.15      123.68      1.43 o 
  -3  -3   9     1158.59     1184.16     12.26 o 
  -2  -3   9       23.95       24.48      0.55 o 
  -1  -3   9      514.00      482.28      5.84 o 
   0  -3   9       71.61       51.95      0.68 o 
   1  -3   9      641.47      671.49      5.56 o 
   2  -3   9       80.15       77.08      0.74 o 
   3  -3   9      283.59      286.31      2.45 o 
   4  -3   9        0.01        0.47      0.12 o 
   5  -3   9       10.23       13.33      0.23 o 
   6  -3   9      104.27      111.50      1.21 o 
  -7  -2   9       10.66       11.12      0.34 o 
  -6  -2   9        6.03        4.34      0.22 o 
  -5  -2   9       28.61       26.64      0.40 o 
  -4  -2   9       34.17       33.54      0.51 o 
  -3  -2   9      579.63      615.02      7.57 o 
  -2  -2   9       88.11       86.80      2.01 o 
  -1  -2   9      135.58      119.21      3.02 o 
   0  -2   9       87.52       82.53      1.60 o 
   1  -2   9      491.72      498.54      5.25 o 
   2  -2   9      228.14      223.43      2.23 o 
   3  -2   9      669.95      675.09      5.60 o 
   4  -2   9        0.05        0.27      0.09 o 
   5  -2   9        7.04        8.45      0.18 o 
   6  -2   9      403.25      428.92      4.31 o 
  -7  -1   9        0.01       -0.08      0.14 o 
  -6  -1   9      122.09      112.33      1.26 o 
  -5  -1   9       97.47       95.72      1.02 o 
  -4  -1   9      332.48      334.48      3.57 o 
  -3  -1   9      194.46      184.26      2.38 o 
  -2  -1   9      736.90      730.56     12.48 o 
  -1  -1   9      107.96       89.03      2.13 o 
   0  -1   9        7.68       10.27      0.46 o 
   1  -1   9       42.53       44.01      1.56 o 
   2  -1   9      137.29      158.79      3.44 o 
   3  -1   9       86.65       77.55      0.73 o 
   4  -1   9       75.45       69.83      0.67 o 
   5  -1   9       74.71       74.33      0.79 o 
   6  -1   9      111.53      106.57      1.34 o 
   7  -1   9      160.56      180.44      2.77 o 
  -6   0   9       13.86       10.79      0.27 o 
  -5   0   9        7.51        7.12      0.28 o 
  -4   0   9        1.39        0.89      0.49 o 
  -3   0   9        6.80        5.10      0.30 o 
  -2   0   9       83.47       72.38      1.28 o 
  -1   0   9      658.62      688.53     14.54 o 
   0   0   9       84.15       76.67      1.83 o 
   1   0   9      131.63      128.78      2.89 o 
   2   0   9      529.25      549.03      6.77 o 
   3   0   9      704.38      718.32      8.16 o 
   4   0   9       21.95       21.04      0.33 o 
   5   0   9      114.54      110.76      1.11 o 
   6   0   9        9.16        7.62      0.60 o 
   7   0   9        5.26        5.59      0.26 o 
  -6   1   9       40.17       35.15      0.56 o 
  -5   1   9        0.32        0.37      0.09 o 
  -4   1   9      804.42      819.08      9.74 o 
  -3   1   9       41.62       34.79      0.62 o 
  -2   1   9      294.38      274.98      6.13 o 
  -1   1   9       78.76       71.13      1.79 o 
   0   1   9      157.67      167.68      3.74 o 
   1   1   9     1487.61     1478.17     35.88 o 
   2   1   9      265.66      243.77      3.15 o 
   3   1   9      129.13      132.52      1.28 o 
   4   1   9        8.19        7.72      0.20 o 
   5   1   9     1308.39     1332.82     11.97 o 
   6   1   9       36.76       36.87      0.59 o 
   7   1   9       33.12       32.03      0.63 o 
  -6   2   9      126.37      131.70      2.00 o 
  -5   2   9      132.69      129.46      1.46 o 
  -4   2   9       16.02       11.72      0.28 o 
  -3   2   9       15.84       15.51      0.60 o 
  -2   2   9      118.99      122.28      2.89 o 
  -1   2   9        1.69        0.06      0.17 o 
   0   2   9        0.93        0.96      0.16 o 
   1   2   9       45.50       41.87      1.11 o 
   2   2   9        2.95        2.15      0.18 o 
   3   2   9      168.53      157.22      1.50 o 
   4   2   9       22.49       19.22      0.28 o 
   5   2   9       43.15       40.73      0.49 o 
   6   2   9        0.04        0.12      0.17 o 
   7   2   9       85.91       91.67      1.24 o 
   8   2   9       18.06       19.60      0.60 o 
  -5   3   9        0.28        1.05      0.16 o 
  -4   3   9      161.36      145.28      1.61 o 
  -3   3   9        0.17       -0.10      0.10 o 
  -2   3   9      130.08      131.42      3.13 o 
  -1   3   9        9.60        7.45      0.60 o 
   0   3   9       10.60        7.67      0.29 o 
   1   3   9       51.69       43.60      0.59 o 
   2   3   9      239.63      233.45      2.77 o 
   3   3   9        5.02        5.64      0.17 o 
   4   3   9      153.80      154.49      1.38 o 
   5   3   9      102.77      106.85      0.99 o 
   6   3   9        0.04        0.28      0.14 o 
   7   3   9       19.05       19.78      1.08 o 
   8   3   9        0.20        0.24      0.12 o 
  -5   4   9        0.09        0.41      0.20 o 
  -4   4   9        7.29        7.39      0.22 o 
  -3   4   9       18.01       20.67      0.39 o 
  -2   4   9        8.85        7.12      0.30 o 
  -1   4   9       15.54       16.71      0.72 o 
   0   4   9        2.01        3.73      0.48 o 
   1   4   9        1.76        2.27      0.23 o 
   2   4   9      374.71      373.39      3.76 o 
   3   4   9      126.23      120.58      1.17 o 
   4   4   9       20.43       19.62      0.29 o 
   5   4   9      239.59      230.46      2.20 o 
   6   4   9      394.63      426.98      4.42 o 
   7   4   9      190.54      198.87      3.08 o 
   8   4   9       23.70       25.02      0.60 o 
  -4   5   9       21.27       24.47      0.37 o 
  -3   5   9        0.48        0.95      0.17 o 
  -2   5   9       33.52       36.00      0.62 o 
  -1   5   9        0.74        0.36      0.17 o 
   0   5   9       44.54       41.60      1.08 o 
   1   5   9       83.25       79.43      1.30 o 
   2   5   9       15.49       17.09      0.54 o 
   3   5   9       41.70       35.82      0.51 o 
   4   5   9      109.83      103.19      0.97 o 
   5   5   9       61.39       63.55      0.79 o 
   6   5   9       74.91       63.37      0.69 o 
   7   5   9       11.02       11.36      0.34 o 
   8   5   9        1.15        1.08      0.36 o 
  -4   6   9        1.93        1.10      0.20 o 
  -3   6   9       18.21       19.00      0.39 o 
  -2   6   9       52.94       51.49      0.81 o 
  -1   6   9      297.44      280.11      4.33 o 
   0   6   9       19.41       19.12      0.84 o 
   1   6   9      427.78      443.05      5.33 o 
   2   6   9     1087.77     1122.72     13.10 o 
   3   6   9      272.76      259.46      3.17 o 
   4   6   9      188.11      189.01      2.02 o 
   5   6   9        0.34        0.02      0.09 o 
   6   6   9      326.02      310.17      3.20 o 
   7   6   9       93.62       99.40      1.61 o 
   8   6   9       36.32       35.23      0.84 o 
  -3   7   9       10.33        8.48      0.25 o 
  -2   7   9       23.49       19.16      0.42 o 
  -1   7   9      197.00      178.22      2.80 o 
   0   7   9        1.72        1.92      0.48 o 
   1   7   9      257.42      246.15      3.91 o 
   2   7   9      122.36      124.90      1.63 o 
   3   7   9      131.34      124.86      1.63 o 
   4   7   9        8.66        8.00      0.30 o 
   5   7   9       77.19       71.65      0.86 o 
   6   7   9       35.46       36.94      0.49 o 
   7   7   9       21.90       21.51      0.46 o 
  -2   8   9        0.68        2.77      0.34 o 
  -1   8   9        2.58        2.80      0.25 o 
   0   8   9      166.60      156.83      2.42 o 
   2   8   9       74.40       80.14      1.45 o 
   3   8   9        2.74        2.92      0.29 o 
   4   8   9       27.75       25.06      0.40 o 
   5   8   9       16.95       16.73      0.37 o 
   6   8   9        0.00        0.19      0.08 o 
   7   8   9      105.92      106.40      1.66 o 
   0   9   9        0.96        0.60      0.24 o 
   1   9   9       98.35       88.61      2.04 o 
   2   9   9       57.36       55.43      1.44 o 
   3   9   9        2.74        2.28      0.29 o 
   4   9   9       34.64       32.82      0.68 o 
   5   9   9        4.88        7.85      0.29 o 
   6   9   9        0.08        0.02      0.22 o 
   2  10   9        5.33        6.73      0.48 o 
   3  10   9       16.46       10.46      0.48 o 
   4  10   9        4.40        3.65      0.78 o 
   5  10   9       12.34       16.38      0.38 o 
  -4  -9  10       69.15       66.85      1.68 o 
  -3  -9  10        0.60        1.10      0.17 o 
  -2  -9  10        6.56        6.85      0.48 o 
  -1  -9  10      102.62       94.26      2.16 o 
   0  -9  10      255.71      265.48      5.89 o 
  -5  -8  10        0.01       -0.04      0.11 o 
  -4  -8  10        0.07        1.08      0.36 o 
  -3  -8  10        3.10        2.71      0.36 o 
  -2  -8  10       14.60       15.63      0.60 o 
   0  -8  10        9.33        9.54      0.25 o 
   1  -8  10       94.44       97.95      0.98 o 
  -6  -7  10        4.24        3.39      0.21 o 
  -5  -7  10        7.81        9.33      0.24 o 
  -4  -7  10        0.48        0.40      0.14 o 
  -3  -7  10      154.73      155.99      2.59 o 
  -2  -7  10      113.31      107.97      2.77 o 
   0  -7  10        2.48        2.41      0.18 o 
   1  -7  10       35.48       39.26      0.48 o 
   2  -7  10      137.23      144.50      1.41 o 
   3  -7  10      127.46      131.58      1.25 o 
  -6  -6  10       69.04       68.45      1.23 o 
  -5  -6  10        6.28        7.08      0.22 o 
  -4  -6  10      139.96      149.21      1.70 o 
  -3  -6  10       16.28       16.63      0.37 o 
  -2  -6  10      194.17      184.56      4.33 o 
  -1  -6  10        0.25       -0.12      0.24 o 
   0  -6  10       51.01       50.07      0.59 o 
   1  -6  10      126.68      132.19      1.30 o 
   2  -6  10        3.62        3.93      0.16 o 
   3  -6  10       24.01       23.01      0.29 o 
   4  -6  10       16.72       13.39      0.20 o 
  -6  -5  10       10.17        7.46      0.20 o 
  -5  -5  10      194.40      198.56      2.18 o 
  -4  -5  10      107.31      108.40      1.29 o 
  -3  -5  10        0.30        0.50      0.12 o 
  -2  -5  10        2.86        3.17      0.32 o 
  -1  -5  10      115.56      113.62      2.52 o 
   0  -5  10       25.88       25.46      0.38 o 
   1  -5  10       53.45       54.78      0.64 o 
   2  -5  10      144.90      140.32      1.28 o 
   3  -5  10      123.05      116.32      1.07 o 
   4  -5  10       95.22       88.70      0.81 o 
   5  -5  10        4.09        2.40      0.13 o 
  -6  -4  10        8.01        6.51      0.20 o 
  -5  -4  10      171.51      168.80      1.88 o 
  -4  -4  10     1090.70     1155.16     11.98 o 
  -3  -4  10      556.12      585.43      6.15 o 
  -2  -4  10      192.20      191.92      2.45 o 
  -1  -4  10      147.18      159.56      5.47 o 
   0  -4  10      336.95      337.97      3.44 o 
   1  -4  10       57.77       57.97      0.66 o 
   2  -4  10     1708.78     1775.02     14.53 o 
   3  -4  10      950.35     1001.40      8.26 o 
   4  -4  10        6.76        9.10      0.20 o 
   5  -4  10        9.77        8.77      0.22 o 
  -7  -3  10      130.48      137.60      2.08 o 
  -6  -3  10      140.59      141.82      2.79 o 
  -5  -3  10       28.30       25.67      0.40 o 
  -4  -3  10      324.73      320.17      3.45 o 
  -3  -3  10        5.75        4.51      0.23 o 
  -2  -3  10      283.69      277.47      3.53 o 
  -1  -3  10        1.22        0.56      0.30 o 
   0  -3  10      268.76      250.55      2.59 o 
   1  -3  10       24.67       26.27      0.54 o 
   2  -3  10     1151.25     1177.77      9.68 o 
   3  -3  10       41.86       38.30      0.43 o 
   4  -3  10      126.52      128.12      1.17 o 
   5  -3  10       66.35       55.32      0.55 o 
   6  -3  10        0.68        0.63      0.10 o 
  -6  -2  10       14.38       13.44      0.28 o 
  -5  -2  10       69.94       74.18      0.83 o 
  -4  -2  10       20.46       21.43      0.39 o 
  -3  -2  10      125.80      117.72      1.37 o 
  -2  -2  10      240.70      227.62      2.91 o 
  -1  -2  10      123.31      123.71      2.03 o 
   0  -2  10       53.41       58.06      0.78 o 
   1  -2  10      180.06      165.58      1.55 o 
   2  -2  10      553.37      562.35      4.67 o 
   3  -2  10        1.55        1.43      0.15 o 
   4  -2  10      241.23      245.70      2.12 o 
   5  -2  10      301.61      317.25      2.68 o 
   6  -2  10       37.32       39.45      0.50 o 
  -6  -1  10       44.86       43.01      0.55 o 
  -5  -1  10        0.10        0.22      0.09 o 
  -4  -1  10        5.79        5.90      0.23 o 
  -3  -1  10      249.73      244.11      2.67 o 
  -2  -1  10      129.34      122.65      1.64 o 
  -1  -1  10        1.87        2.05      0.51 o 
   0  -1  10      282.43      273.86      3.27 o 
   1  -1  10       28.74       24.32      0.34 o 
   2  -1  10      743.29      728.55      6.01 o 
   3  -1  10        0.88        0.84      0.12 o 
   4  -1  10      152.14      144.08      1.30 o 
   5  -1  10      126.30      129.67      1.27 o 
   6  -1  10       24.62       26.31      0.37 o 
   7  -1  10       39.29       36.89      0.66 o 
  -6   0  10       49.92       45.06      0.65 o 
  -5   0  10       13.97       10.12      0.28 o 
  -4   0  10       68.07       60.32      1.08 o 
  -3   0  10      139.35      138.61      1.85 o 
  -2   0  10        0.00        0.48      0.72 o 
  -1   0  10       95.90       73.69      1.30 o 
   0   0  10        9.33       12.46      0.32 o 
   1   0  10      262.93      260.31      2.46 o 
   2   0  10        3.80        2.66      0.18 o 
   3   0  10        6.77        7.31      0.17 o 
   4   0  10     1093.97     1067.73     15.64 o 
   5   0  10      133.18      128.88      1.27 o 
   6   0  10       28.45       27.32      0.43 o 
   7   0  10       33.10       32.85      0.84 o 
  -6   1  10       57.11       54.52      0.84 o 
  -5   1  10        0.56        1.22      0.25 o 
  -4   1  10      225.20      236.16      2.52 o 
  -3   1  10       23.28       24.50      0.53 o 
  -2   1  10        0.45        0.60      0.24 o 
  -1   1  10       25.50       25.84      1.68 o 
   0   1  10      407.39      432.19      6.29 o 
   1   1  10      425.13      437.66      4.59 o 
   2   1  10       24.74       26.11      0.39 o 
   3   1  10        3.63        5.13      0.16 o 
   4   1  10        0.47        0.66      0.12 o 
   5   1  10      414.96      424.30      3.90 o 
   6   1  10       57.79       50.37      1.59 o 
   7   1  10        2.10        1.76      0.26 o 
  -5   2  10        6.84        6.04      0.43 o 
  -4   2  10       13.44       12.55      0.33 o 
  -3   2  10      104.64      109.77      2.65 o 
  -2   2  10       44.37       42.56      1.20 o 
  -1   2  10      284.36      261.84      4.15 o 
   0   2  10      176.56      158.10      2.60 o 
   1   2  10       25.04       19.30      0.33 o 
   2   2  10        3.15        2.51      0.18 o 
   3   2  10      262.10      279.67      2.59 o 
   4   2  10        5.14        4.86      0.20 o 
   5   2  10      309.79      316.14      2.93 o 
   6   2  10       22.32       21.87      0.54 o 
   7   2  10      117.67      114.44      1.49 o 
  -5   3  10       86.42       84.05      1.09 o 
  -4   3  10       11.03       12.40      0.61 o 
  -3   3  10        4.27        4.87      0.26 o 
  -2   3  10        1.37        1.32      0.36 o 
  -1   3  10       52.58       50.26      1.44 o 
   0   3  10        4.06        2.19      0.29 o 
   1   3  10      414.78      397.59      4.35 o 
   2   3  10      150.48      158.47      1.65 o 
   3   3  10       63.06       64.06      0.67 o 
   4   3  10        1.84        3.48      0.16 o 
   5   3  10        2.69        2.68      0.16 o 
   6   3  10       38.14       37.66      0.59 o 
   7   3  10        0.00        0.06      0.17 o 
   8   3  10        9.90        9.86      0.48 o 
  -5   4  10        0.19        0.09      0.15 o 
  -4   4  10        9.62        7.27      0.31 o 
  -3   4  10       21.92       17.29      0.38 o 
  -2   4  10       32.54       28.31      0.63 o 
  -1   4  10       14.76       16.47      0.72 o 
   0   4  10      535.33      538.77     10.10 o 
   1   4  10       75.16       74.86      1.01 o 
   2   4  10      107.24      106.52      1.15 o 
   3   4  10       11.73       10.78      0.25 o 
   4   4  10       24.86       25.35      0.41 o 
   5   4  10      549.63      533.84      4.49 o 
   6   4  10       89.42       93.57      2.23 o 
   7   4  10      198.99      206.22      3.17 o 
   8   4  10       47.31       50.18      1.08 o 
  -4   5  10        0.10        0.36      0.12 o 
  -3   5  10      291.39      285.66      3.52 o 
  -2   5  10        3.36        2.72      0.25 o 
  -1   5  10        0.17        0.36      0.17 o 
   0   5  10        4.83        4.93      0.48 o 
   1   5  10       71.07       71.73      1.21 o 
   2   5  10      331.68      327.82      3.84 o 
   3   5  10       84.72       83.21      1.60 o 
   4   5  10       94.83       91.45      0.86 o 
   5   5  10       10.46        5.02      0.27 o 
   6   5  10       69.60       69.58      0.77 o 
   7   5  10       15.61       18.16      0.43 o 
   8   5  10       15.53       15.27      0.48 o 
  -3   6  10       29.09       27.22      0.49 o 
  -2   6  10      114.30       99.31      1.34 o 
  -1   6  10        6.07        7.77      0.43 o 
   0   6  10       12.51       10.22      0.60 o 
   1   6  10      147.79      139.60      1.79 o 
   2   6  10        3.73        3.47      0.25 o 
   3   6  10        9.27       11.23      0.32 o 
   4   6  10      137.13      138.98      1.54 o 
   5   6  10        1.87        1.87      0.19 o 
   6   6  10       78.80       73.28      0.85 o 
   7   6  10      439.10      482.60      7.82 o 
  -2   7  10       25.52       27.66      0.49 o 
  -1   7  10       14.76       14.99      0.39 o 
   0   7  10        0.05       -0.19      0.24 o 
   1   7  10        2.73        1.85      0.38 o 
   2   7  10      270.76      267.45      3.26 o 
   3   7  10      370.87      386.59      4.84 o 
   4   7  10       23.91       21.31      0.37 o 
   5   7  10       42.40       38.33      0.54 o 
   6   7  10        3.12        3.38      0.17 o 
   7   7  10       10.18        9.74      0.34 o 
  -1   8  10       11.55       10.31      0.32 o 
   0   8  10        0.15        0.36      0.24 o 
   1   8  10       31.32       37.15      1.20 o 
   2   8  10       25.06       25.66      0.63 o 
   3   8  10       51.42       43.27      1.38 o 
   4   8  10       12.04       14.40      0.35 o 
   5   8  10        1.82        4.26      0.25 o 
   6   8  10        0.14        0.90      0.24 o 
   0   9  10        1.12        0.72      0.24 o 
   1   9  10        8.95       11.54      0.60 o 
   2   9  10       61.67       59.27      1.74 o 
   3   9  10        0.27        0.20      0.12 o 
   4   9  10       56.63       54.05      0.97 o 
   5   9  10       35.29       48.10      0.85 o 
   6   9  10       17.77       19.21      0.69 o 
   3  10  10        0.88        2.28      0.36 o 
   4  10  10       60.31       70.18      1.19 o 
  -4  -8  11       30.64       30.98      0.78 o 
  -3  -8  11        1.12        0.73      0.54 o 
  -2  -8  11        3.30        3.25      0.36 o 
   0  -8  11      334.16      346.80      4.61 o 
   1  -8  11        2.61        2.27      0.18 o 
  -5  -7  11       82.94       82.56      1.21 o 
  -4  -7  11       27.22       27.65      0.60 o 
  -3  -7  11       38.59       37.57      0.80 o 
  -2  -7  11       28.33       25.25      0.84 o 
  -1  -7  11       53.50       52.18      1.32 o 
   0  -7  11        1.32        1.11      0.17 o 
   1  -7  11       60.93       59.73      0.64 o 
   2  -7  11       83.72       89.59      0.92 o 
  -6  -6  11        3.47        1.70      0.29 o 
  -5  -6  11      170.93      173.76      1.91 o 
  -4  -6  11        5.51        6.81      0.24 o 
  -3  -6  11      216.19      222.87      2.45 o 
  -2  -6  11       35.96       31.62      1.20 o 
  -1  -6  11      327.94      334.49      6.97 o 
   0  -6  11        6.40        4.71      0.23 o 
   1  -6  11       61.97       61.03      0.80 o 
   2  -6  11      142.50      146.90      1.44 o 
   3  -6  11       84.77       83.93      0.85 o 
  -6  -5  11        8.44        8.57      0.35 o 
  -5  -5  11        2.41        1.17      0.19 o 
  -4  -5  11       30.82       27.84      0.46 o 
  -3  -5  11       13.57       15.11      0.34 o 
  -2  -5  11      474.70      463.28     13.59 o 
  -1  -5  11        6.05        7.57      0.48 o 
   0  -5  11      116.90      113.17      1.25 o 
   1  -5  11       10.28       10.29      0.26 o 
   2  -5  11        4.50        5.43      0.17 o 
   3  -5  11       26.65       27.02      0.32 o 
   4  -5  11        1.39        1.32      0.11 o 
  -6  -4  11       10.20        9.87      0.28 o 
  -5  -4  11      271.97      269.89      2.91 o 
  -4  -4  11        1.92        2.79      0.25 o 
  -3  -4  11      568.71      592.55      8.94 o 
  -2  -4  11       55.43       53.72      1.03 o 
  -1  -4  11       29.93       23.88      0.60 o 
   0  -4  11       14.70       17.60      0.49 o 
   1  -4  11      224.98      214.58      2.27 o 
   2  -4  11        5.18        5.69      0.19 o 
   3  -4  11       23.07       22.98      0.31 o 
   4  -4  11       63.21       67.87      0.65 o 
   5  -4  11       13.76       16.14      0.21 o 
  -6  -3  11        4.84        5.00      0.24 o 
  -5  -3  11        9.21        8.86      0.22 o 
  -4  -3  11       25.38       25.53      0.42 o 
  -3  -3  11      160.90      162.67      1.83 o 
  -2  -3  11      317.98      316.56      3.41 o 
  -1  -3  11       38.54       34.40      0.72 o 
   0  -3  11        7.68        7.95      0.28 o 
   1  -3  11      121.45      113.23      1.42 o 
   2  -3  11      182.85      184.57      1.62 o 
   3  -3  11      235.82      233.23      2.02 o 
   4  -3  11        4.82        3.94      0.15 o 
   5  -3  11       23.06       24.81      0.30 o 
   6  -3  11       38.70       42.14      1.20 o 
  -6  -2  11        6.81        5.92      0.20 o 
  -5  -2  11        0.71        0.57      0.12 o 
  -4  -2  11        2.25        1.97      0.31 o 
  -3  -2  11       95.04       92.93      1.11 o 
  -2  -2  11       61.75       60.38      0.92 o 
   0  -2  11       24.49       25.92      0.41 o 
   1  -2  11       24.15       23.29      0.33 o 
   2  -2  11        4.33        2.67      0.17 o 
   3  -2  11      193.75      191.00      1.67 o 
   4  -2  11      431.78      444.22      3.72 o 
   5  -2  11       45.90       44.13      0.46 o 
   6  -2  11       50.42       47.11      0.56 o 
  -6  -1  11       10.33        8.90      0.22 o 
  -5  -1  11        1.26        1.01      0.23 o 
  -4  -1  11      196.10      197.56      2.52 o 
  -3  -1  11      130.34      132.60      1.78 o 
  -2  -1  11       31.89       33.25      0.62 o 
  -1  -1  11      137.51      135.65      3.97 o 
   0  -1  11      338.04      344.93      3.56 o 
   1  -1  11       12.75       13.44      0.69 o 
   2  -1  11       54.67       50.71      0.63 o 
   3  -1  11        1.74        1.76      0.17 o 
   4  -1  11      903.72      936.41      7.73 o 
   5  -1  11       16.31       13.46      0.36 o 
   6  -1  11        0.39        0.63      0.33 o 
  -6   0  11        0.09        1.25      0.32 o 
  -5   0  11       24.80       22.05      0.37 o 
  -4   0  11        3.53        3.68      0.27 o 
  -3   0  11      118.93      116.70      1.57 o 
  -2   0  11       16.23       14.47      0.42 o 
  -1   0  11       48.68       42.13      1.02 o 
   0   0  11       93.03       90.18      1.45 o 
   1   0  11      425.04      434.49      3.89 o 
   2   0  11        3.96        5.81      0.19 o 
   3   0  11       20.32       18.01      0.27 o 
   4   0  11      201.27      190.03      1.66 o 
   5   0  11        6.94        6.02      0.19 o 
   6   0  11        0.08        0.06      0.12 o 
   7   0  11       10.75       13.11      0.34 o 
  -6   1  11       42.66       36.90      0.63 o 
  -5   1  11        3.74        2.80      0.23 o 
  -4   1  11       14.39       15.55      0.30 o 
  -3   1  11       15.07       15.63      0.46 o 
  -2   1  11      216.61      220.02      3.35 o 
  -1   1  11      349.62      327.96      8.06 o 
   0   1  11        0.17        1.77      0.36 o 
   1   1  11      178.43      175.28      2.12 o 
   2   1  11       38.96       39.78      0.50 o 
   3   1  11        0.34        0.66      0.09 o 
   4   1  11      684.89      707.36      6.40 o 
   5   1  11      189.14      183.37      1.76 o 
   6   1  11        3.41        5.61      0.33 o 
   7   1  11      184.89      197.11      3.03 o 
  -5   2  11        7.76        7.54      0.39 o 
  -4   2  11      199.78      191.86      2.40 o 
  -3   2  11      243.68      257.06      5.77 o 
  -2   2  11      409.91      426.75      6.36 o 
  -1   2  11      146.73      138.77      1.78 o 
   0   2  11        2.79        3.40      0.40 o 
   1   2  11      484.93      519.40      5.43 o 
   2   2  11      328.09      317.05      3.20 o 
   3   2  11       41.70       39.36      0.47 o 
   4   2  11      139.81      134.46      1.33 o 
   5   2  11      217.80      208.17      1.98 o 
   6   2  11       45.75       41.96      0.65 o 
   7   2  11      326.02      341.75      4.11 o 
  -5   3  11       37.17       42.29      0.62 o 
  -4   3  11      108.80      112.57      1.30 o 
  -3   3  11       56.03       59.08      0.88 o 
  -2   3  11       26.95       29.22      0.96 o 
  -1   3  11       26.95       26.81      0.96 o 
   0   3  11       97.07      100.52      1.53 o 
   1   3  11        5.09        3.96      0.26 o 
   2   3  11      495.04      497.39      4.97 o 
   3   3  11      260.31      262.37      2.67 o 
   4   3  11       61.21       54.68      0.58 o 
   5   3  11      101.30       98.40      0.99 o 
   6   3  11       23.20       20.77      0.42 o 
   7   3  11       12.38       12.29      0.60 o 
  -4   4  11       92.09       82.16      0.93 o 
  -3   4  11        1.37        2.96      0.25 o 
  -2   4  11        0.01        0.04      0.14 o 
  -1   4  11      246.85      238.91      5.41 o 
   0   4  11     1175.66     1245.63     22.96 o 
   1   4  11      104.37       98.82      1.26 o 
   2   4  11      238.35      225.97      2.36 o 
   3   4  11      644.92      661.49      6.54 o 
   4   4  11      291.90      270.99      2.34 o 
   5   4  11        0.07        0.76      0.21 o 
   6   4  11       76.39       81.22      0.84 o 
   7   4  11       55.15       57.75      1.44 o 
  -4   5  11        6.41        8.47      0.41 o 
  -3   5  11        6.75        6.33      0.23 o 
  -2   5  11      140.83      141.47      2.06 o 
  -1   5  11       28.60       27.60      0.68 o 
   0   5  11      125.09      120.48      2.52 o 
   1   5  11      164.70      163.62      2.48 o 
   2   5  11      716.07      733.98      8.40 o 
   3   5  11       28.01       28.00      0.65 o 
   4   5  11      737.27      761.76      6.35 o 
   5   5  11      366.12      374.26      3.18 o 
   6   5  11       11.58        9.41      0.21 o 
   7   5  11       40.16       40.41      0.77 o 
  -3   6  11        9.91        9.10      0.41 o 
  -2   6  11        2.62        0.48      0.14 o 
  -1   6  11      199.01      195.69      3.06 o 
   0   6  11       24.78       21.76      0.84 o 
   1   6  11      557.11      599.07      6.97 o 
   2   6  11       23.00       23.39      0.46 o 
   3   6  11       26.28       26.10      0.51 o 
   4   6  11        0.56        0.30      0.10 o 
   5   6  11      317.50      316.55      3.26 o 
   6   6  11      492.13      496.82      5.04 o 
   7   6  11       33.65       34.99      0.96 o 
  -2   7  11       55.05       49.12      0.72 o 
  -1   7  11       59.72       51.84      0.78 o 
   0   7  11      152.68      148.85      2.34 o 
   1   7  11      103.43       92.01      2.95 o 
   2   7  11       15.02       18.29      0.42 o 
   3   7  11        0.84        1.46      0.23 o 
   4   7  11        1.82        2.32      0.26 o 
   5   7  11        0.30        0.24      0.11 o 
   6   7  11      151.92      167.57      1.76 o 
   7   7  11       44.38       51.53      1.14 o 
  -1   8  11       13.28       10.81      0.68 o 
   0   8  11        1.25        1.32      0.36 o 
   1   8  11        7.28        7.09      0.60 o 
   2   8  11        2.82        2.67      0.34 o 
   3   8  11        1.38        1.95      0.26 o 
   4   8  11       37.42       48.21      0.94 o 
   5   8  11        5.70        5.69      0.25 o 
   6   8  11       96.07       83.44      1.84 o 
   1   9  11      122.63      113.50      2.40 o 
   2   9  11       21.29       17.49      0.51 o 
   3   9  11        2.59        4.47      0.29 o 
   4   9  11        9.74       10.18      0.42 o 
   5   9  11       79.58       82.68      2.52 o 
  -3  -8  12        0.74        0.42      0.17 o 
  -2  -8  12       23.94       26.81      0.84 o 
  -1  -8  12        6.86        7.82      0.48 o 
   0  -8  12        2.17        1.56      0.48 o 
  -4  -7  12        6.63        6.44      0.34 o 
  -3  -7  12        0.01        0.18      0.18 o 
  -2  -7  12        2.17        2.28      0.36 o 
   0  -7  12        1.67        1.92      0.36 o 
   1  -7  12        0.92        1.09      0.17 o 
   2  -7  12       21.65       17.78      0.24 o 
  -5  -6  12      319.38      341.42      4.16 o 
  -4  -6  12        5.97        6.85      0.28 o 
  -3  -6  12      184.84      198.42      2.51 o 
  -2  -6  12       22.56       22.57      0.58 o 
  -1  -6  12       71.72       65.41      1.56 o 
   0  -6  12        7.39        9.46      0.25 o 
   1  -6  12      177.50      189.18      1.82 o 
   2  -6  12      417.38      413.52      3.82 o 
   3  -6  12        4.18        5.61      0.16 o 
  -5  -5  12      107.24      100.28      1.34 o 
  -4  -5  12      147.95      145.59      1.89 o 
  -3  -5  12        1.39        1.28      0.22 o 
  -2  -5  12      105.62      107.16      1.61 o 
  -1  -5  12      235.79      226.88      4.81 o 
   0  -5  12      128.38      124.52      1.36 o 
   1  -5  12        0.38        0.34      0.10 o 
   2  -5  12      126.41      118.68      1.19 o 
   3  -5  12       15.94       14.47      0.23 o 
   4  -5  12       15.20       11.81      0.20 o 
  -6  -4  12        2.48        1.49      0.15 o 
  -5  -4  12       18.37       22.63      0.44 o 
  -4  -4  12      526.83      542.41      6.56 o 
  -3  -4  12       27.57       30.52      0.56 o 
  -2  -4  12        5.30        4.66      0.30 o 
  -1  -4  12      235.63      224.05      3.36 o 
   0  -4  12      742.93      752.48      6.67 o 
   1  -4  12       80.77       81.42      0.95 o 
   2  -4  12       41.08       34.52      0.41 o 
   3  -4  12      384.44      373.84      7.20 o 
   4  -4  12       97.05       97.75      0.89 o 
   5  -4  12        1.36        1.55      0.14 o 
  -6  -3  12        2.51        2.31      0.16 o 
  -5  -3  12        0.01        0.00      0.09 o 
  -4  -3  12        0.47        1.32      0.36 o 
  -3  -3  12       77.38       80.22      1.16 o 
  -2  -3  12       13.54       12.57      0.43 o 
  -1  -3  12      226.50      211.73      4.45 o 
   0  -3  12        6.40        4.21      0.21 o 
   1  -3  12       37.51       38.29      0.47 o 
   2  -3  12      452.09      451.04      3.77 o 
   3  -3  12        4.27        5.89      0.16 o 
   4  -3  12        2.72        2.39      0.15 o 
   5  -3  12      110.25      121.13      1.06 o 
  -6  -2  12        1.09        2.86      0.39 o 
  -5  -2  12        0.17        0.44      0.23 o 
  -4  -2  12        1.86        2.05      0.26 o 
  -3  -2  12      724.80      771.72      9.26 o 
  -2  -2  12      476.57      489.19      5.96 o 
  -1  -2  12       29.89       29.46      0.96 o 
   0  -2  12       18.97       14.71      0.38 o 
   1  -2  12       80.19       79.17      0.82 o 
   2  -2  12       77.36       78.67      0.81 o 
   3  -2  12      707.50      724.03      6.00 o 
   4  -2  12       82.19       78.13      1.80 o 
   5  -2  12       23.16       25.97      0.31 o 
   6  -2  12       19.66       20.60      0.31 o 
  -6  -1  12        0.01        0.12      0.10 o 
  -5  -1  12       11.18       12.67      0.28 o 
  -4  -1  12       58.39       56.73      0.88 o 
  -3  -1  12        1.61        1.28      0.17 o 
  -2  -1  12       13.00       12.48      0.40 o 
  -1  -1  12      223.45      236.65      2.98 o 
   0  -1  12        0.65        1.31      0.48 o 
   1  -1  12       50.86       46.43      1.07 o 
   2  -1  12      117.95      115.67      1.15 o 
   3  -1  12       36.55       31.00      0.37 o 
   4  -1  12      119.71      116.57      1.07 o 
   5  -1  12        4.56        5.32      0.16 o 
   6  -1  12       88.62       94.56      1.04 o 
  -5   0  12       99.61       93.76      1.05 o 
  -4   0  12        4.68        2.74      0.29 o 
  -3   0  12      746.88      793.09     10.40 o 
  -2   0  12      139.67      138.00      2.21 o 
  -1   0  12        0.62        0.98      0.20 o 
   0   0  12       49.08       48.36      0.83 o 
   1   0  12      369.25      389.92      3.89 o 
   2   0  12        9.74        9.99      0.42 o 
   3   0  12        4.01        3.49      0.17 o 
   4   0  12     1333.38     1364.30     11.18 o 
   5   0  12        2.35        3.12      0.19 o 
   6   0  12       61.39       60.05      0.70 o 
  -5   1  12        1.85        3.27      0.23 o 
  -4   1  12        0.66        0.62      0.13 o 
  -3   1  12       12.54       12.07      0.46 o 
  -2   1  12      117.54      113.04      1.86 o 
  -1   1  12       10.14        8.21      0.37 o 
   0   1  12       14.27       13.59      0.60 o 
   1   1  12       43.09       40.26      0.54 o 
   2   1  12        0.31        0.24      0.09 o 
   3   1  12       87.50       82.44      0.93 o 
   4   1  12        0.85        1.69      0.17 o 
   5   1  12        1.28        1.86      0.16 o 
   6   1  12        6.10        6.83      0.22 o 
   7   1  12       72.00       81.50      1.35 o 
  -5   2  12        4.38        2.63      0.18 o 
  -4   2  12       81.46       86.86      1.16 o 
  -3   2  12        5.81        6.15      0.36 o 
  -2   2  12       94.78       97.93      1.66 o 
  -1   2  12      729.20      742.50      8.68 o 
   0   2  12      537.48      561.26     11.06 o 
   1   2  12      135.64      125.91      4.04 o 
   2   2  12       75.56       71.66      0.84 o 
   3   2  12       18.70       18.47      0.31 o 
   4   2  12       72.14       71.85      0.77 o 
   5   2  12       77.58       76.50      0.81 o 
   6   2  12       45.64       45.66      0.58 o 
   7   2  12        0.13        0.48      0.24 o 
  -4   3  12       32.14       40.00      0.62 o 
  -3   3  12       58.83       57.49      1.38 o 
  -2   3  12       43.64       44.37      1.32 o 
  -1   3  12       65.83       65.65      1.80 o 
   0   3  12       14.73       14.55      0.43 o 
   1   3  12       13.42       12.42      0.37 o 
   2   3  12       32.28       31.03      0.43 o 
   3   3  12       82.88       77.32      0.90 o 
   4   3  12      422.03      441.80      3.72 o 
   5   3  12       43.89       45.49      0.53 o 
   6   3  12       95.57      100.66      1.28 o 
   7   3  12       76.22       82.95      1.35 o 
  -4   4  12       35.73       40.60      0.62 o 
  -3   4  12      159.85      166.93      1.80 o 
  -2   4  12      219.72      219.85      2.72 o 
  -1   4  12        0.45        0.96      0.24 o 
   0   4  12        8.26        6.13      0.60 o 
   1   4  12      333.76      335.49      3.93 o 
   2   4  12       19.26       19.76      0.42 o 
   3   4  12       69.09       71.61      0.95 o 
   4   4  12      103.51       97.11      1.03 o 
   5   4  12       14.95       10.74      0.21 o 
   6   4  12       77.96       78.41      0.81 o 
   7   4  12        4.50        4.99      0.26 o 
  -3   5  12        0.02        0.05      0.18 o 
  -2   5  12      244.65      237.73      3.65 o 
  -1   5  12       73.41       76.50      1.40 o 
   1   5  12      506.89      523.81     13.41 o 
   2   5  12      508.32      513.27      5.94 o 
   3   5  12       70.02       75.79      0.91 o 
   4   5  12        4.87        5.74      0.21 o 
   5   5  12        0.10        0.53      0.10 o 
   6   5  12      214.59      218.75      2.07 o 
   7   5  12       17.51       15.39      0.60 o 
  -2   6  12       18.10       20.21      0.42 o 
  -1   6  12        0.03        0.18      0.17 o 
   0   6  12       11.70       11.42      0.72 o 
   1   6  12      381.19      398.61      4.72 o 
   2   6  12      479.79      485.63      5.77 o 
   3   6  12      163.59      160.52      2.05 o 
   4   6  12       66.44       63.46      1.42 o 
   5   6  12       11.70       10.40      0.25 o 
   6   6  12       13.66       15.59      0.29 o 
   7   6  12       21.26       22.12      0.60 o 
  -1   7  12       66.53       66.63      0.99 o 
   0   7  12        0.44        0.41      0.36 o 
   1   7  12      215.63      216.42      4.81 o 
   2   7  12        1.23        1.68      0.20 o 
   3   7  12        1.03        0.52      0.14 o 
   4   7  12        9.32       10.18      0.27 o 
   5   7  12        0.30        0.90      0.14 o 
   6   7  12       39.89       37.01      0.49 o 
   0   8  12        6.99        6.13      0.48 o 
   1   8  12       29.53       29.94      0.96 o 
   2   8  12       65.60       61.14      1.11 o 
   3   8  12       34.47       35.10      0.72 o 
   4   8  12       13.44       12.46      0.38 o 
   5   8  12        9.85       11.77      0.32 o 
   6   8  12       24.22       20.05      0.46 o 
   2   9  12        0.47        1.20      0.24 o 
   3   9  12        6.08        7.15      0.29 o 
   4   9  12        4.89        6.17      0.36 o 
  -4  -7  13        5.18        5.03      0.42 o 
  -3  -7  13        0.44        0.18      0.18 o 
  -2  -7  13        9.66        8.42      0.48 o 
  -1  -7  13        2.72        2.65      0.36 o 
   0  -7  13        8.86        8.42      0.60 o 
   1  -7  13      146.33      164.26      2.15 o 
  -4  -6  13      261.82      281.69      3.46 o 
  -3  -6  13        4.87        4.71      0.28 o 
  -2  -6  13        7.41        6.97      0.48 o 
   0  -6  13       46.62       42.59      0.84 o 
   1  -6  13       28.78       29.67      0.43 o 
   2  -6  13      353.18      375.41      3.79 o 
  -5  -5  13       83.19       75.13      1.02 o 
  -4  -5  13      431.33      452.18      5.47 o 
  -3  -5  13        0.89        1.80      0.23 o 
  -2  -5  13       32.10       32.99      0.59 o 
   0  -5  13       31.82       35.02      1.35 o 
   1  -5  13      301.43      297.40      3.05 o 
   2  -5  13       18.24       22.27      0.32 o 
   3  -5  13        3.20        1.20      0.13 o 
  -5  -4  13      162.59      162.40      2.03 o 
  -4  -4  13       87.49       90.77      1.25 o 
  -3  -4  13      139.41      142.47      1.87 o 
  -2  -4  13      204.85      219.65      2.79 o 
  -1  -4  13        0.78        1.80      0.48 o 
   0  -4  13      132.42      127.96      1.44 o 
   1  -4  13        0.50        0.76      0.19 o 
   2  -4  13       20.09       18.39      0.29 o 
   3  -4  13       42.44       36.72      0.41 o 
   4  -4  13        3.90        5.01      0.15 o 
  -5  -3  13       11.01        9.15      0.27 o 
  -4  -3  13       78.30       76.31      1.09 o 
  -3  -3  13        6.36        6.77      0.29 o 
  -2  -3  13        9.22        8.81      0.32 o 
  -1  -3  13        0.02        0.60      0.48 o 
   0  -3  13       98.68      105.94      1.21 o 
   1  -3  13       34.33       31.55      0.46 o 
   2  -3  13      192.45      186.22      1.76 o 
   3  -3  13      181.04      174.60      1.53 o 
   4  -3  13       54.04       57.67      0.57 o 
   5  -3  13        6.38        6.85      0.17 o 
  -5  -2  13        0.54        0.60      0.12 o 
  -4  -2  13       18.54       19.48      0.42 o 
  -3  -2  13        7.68        8.90      0.32 o 
  -2  -2  13       10.20       10.88      0.37 o 
  -1  -2  13      153.97      148.41      2.34 o 
   0  -2  13       12.99       14.87      0.49 o 
   1  -2  13        0.03        0.06      0.09 o 
   2  -2  13       90.25       87.01      1.05 o 
   3  -2  13      137.16      127.74      1.16 o 
   4  -2  13        9.97       10.87      0.20 o 
   5  -2  13        2.72        4.42      0.24 o 
  -5  -1  13        6.76        6.80      0.23 o 
  -4  -1  13       15.48       15.53      0.37 o 
  -3  -1  13        0.05        0.30      0.17 o 
  -2  -1  13        9.43        7.97      0.32 o 
  -1  -1  13      106.26      103.09      1.69 o 
   0  -1  13       45.15       45.62      0.73 o 
   1  -1  13        0.49        0.80      0.12 o 
   2  -1  13       27.63       22.27      0.33 o 
   3  -1  13      510.68      529.43      4.41 o 
   4  -1  13       33.53       36.75      0.41 o 
   5  -1  13        1.10        1.58      0.12 o 
   6  -1  13        2.92        2.93      0.19 o 
  -5   0  13        0.16        0.72      0.23 o 
  -4   0  13      144.04      148.15      1.87 o 
  -3   0  13       65.71       70.46      1.28 o 
  -2   0  13      153.59      149.87      2.41 o 
  -1   0  13      433.45      441.69     14.31 o 
   0   0  13      190.74      186.58      2.30 o 
   1   0  13       26.13       26.00      0.51 o 
   2   0  13        0.83        0.51      0.13 o 
   3   0  13       13.12       15.09      0.30 o 
   4   0  13      191.18      186.83      1.78 o 
   5   0  13        4.92        4.36      0.21 o 
   6   0  13        0.01        0.29      0.09 o 
  -5   1  13      130.91      141.33      2.12 o 
  -4   1  13       86.76       86.21      0.99 o 
  -3   1  13        4.49        4.67      0.42 o 
  -2   1  13        0.21        2.40      0.48 o 
  -1   1  13        3.21        3.26      0.34 o 
   0   1  13       30.29       29.30      0.66 o 
   1   1  13        6.70        7.14      0.25 o 
   2   1  13      201.60      194.36      2.02 o 
   3   1  13       36.78       34.98      0.49 o 
   4   1  13        6.47        5.98      0.20 o 
   5   1  13        3.09        2.75      0.16 o 
   6   1  13       21.27       20.96      0.33 o 
  -4   2  13       26.36       27.70      0.49 o 
  -3   2  13      108.53      116.05      1.86 o 
  -2   2  13       34.44       33.06      0.77 o 
  -1   2  13      231.39      231.49      4.57 o 
   0   2  13        4.62        6.97      0.48 o 
   1   2  13       37.17       36.02      0.59 o 
   2   2  13       25.85       21.18      0.42 o 
   3   2  13       42.23       40.14      0.55 o 
   4   2  13        5.51        6.31      0.19 o 
   5   2  13       34.48       33.38      0.43 o 
   6   2  13       23.95       22.19      0.36 o 
   7   2  13       30.57       33.52      0.78 o 
  -4   3  13        4.78        5.42      0.23 o 
  -3   3  13        4.52        4.62      0.23 o 
  -2   3  13      308.98      307.32      6.85 o 
  -1   3  13      227.98      221.18      3.44 o 
   0   3  13       82.46       80.92      1.92 o 
   1   3  13       48.02       45.92      0.69 o 
   2   3  13       92.05       92.85      1.03 o 
   3   3  13        0.49        1.45      0.18 o 
   4   3  13       11.68        8.69      0.21 o 
   5   3  13       18.67       21.84      0.33 o 
   6   3  13        2.11        1.68      0.42 o 
   7   3  13       25.25       28.92      0.60 o 
  -3   4  13       14.51       15.98      0.33 o 
  -2   4  13       36.65       35.36      0.60 o 
  -1   4  13      146.78      145.61      2.33 o 
   1   4  13        4.36        3.88      0.28 o 
   2   4  13       15.95       17.61      0.39 o 
   3   4  13       11.30       12.61      0.31 o 
   4   4  13      342.00      332.01      3.05 o 
   5   4  13        0.06        0.41      0.08 o 
   6   4  13       42.12       40.16      0.54 o 
   7   4  13        1.00        1.52      0.20 o 
  -3   5  13       72.93       67.21      1.42 o 
  -2   5  13       25.91       27.12      0.60 o 
  -1   5  13       10.63        8.44      0.48 o 
   1   5  13       37.14       40.97      0.80 o 
   2   5  13        0.33        0.32      0.14 o 
   3   5  13      170.98      174.56      1.89 o 
   4   5  13       24.51       20.05      0.70 o 
   5   5  13      107.81      100.43      1.14 o 
   6   5  13       68.40       74.12      0.95 o 
   7   5  13       25.34       29.94      0.72 o 
  -2   6  13        1.77        1.64      0.21 o 
  -1   6  13       26.40       27.07      0.53 o 
   0   6  13       53.40       54.59      1.44 o 
   1   6  13       49.05       50.06      0.83 o 
   2   6  13      151.73      160.10      2.05 o 
   3   6  13        0.11        0.37      0.21 o 
   4   6  13      175.75      182.28      1.95 o 
   5   6  13       37.11       33.96      0.48 o 
   6   6  13       44.86       45.70      0.55 o 
  -1   7  13       10.45       11.78      0.38 o 
   0   7  13       72.03       73.05      1.28 o 
   1   7  13      201.14      220.51      4.93 o 
   2   7  13       75.84       74.17      1.86 o 
   3   7  13        1.42        0.68      0.14 o 
   4   7  13       13.55       14.45      0.28 o 
   5   7  13        4.48        5.17      0.19 o 
   6   7  13        0.09        0.02      0.08 o 
   1   8  13      133.19      147.65      3.25 o 
   2   8  13        3.54        5.53      0.34 o 
   3   8  13       20.97       22.00      0.51 o 
   4   8  13       29.52       39.38      0.77 o 
   5   8  13        0.05        1.08      0.36 o 
  -2  -7  14       30.82       30.90      0.84 o 
  -1  -7  14        8.24       11.54      0.48 o 
   0  -7  14       28.04       27.60      0.60 o 
  -4  -6  14        0.97        0.81      0.16 o 
  -3  -6  14        0.23        0.28      0.14 o 
  -2  -6  14       35.80       31.86      0.96 o 
  -1  -6  14        1.03        2.28      0.36 o 
   0  -6  14       44.01       40.28      1.20 o 
   1  -6  14        5.75        4.86      0.24 o 
   2  -6  14        7.05        7.94      0.18 o 
  -4  -5  14      102.54      110.43      1.45 o 
  -3  -5  14       32.19       30.80      0.53 o 
  -2  -5  14       75.65       75.33      1.28 o 
  -1  -5  14       80.48       81.49      1.40 o 
   0  -5  14       33.30       36.31      1.20 o 
   1  -5  14       15.11       13.30      0.33 o 
   2  -5  14       79.36       77.12      0.86 o 
   3  -5  14       82.21       74.10      1.67 o 
  -5  -4  14        4.71        5.14      0.23 o 
  -4  -4  14       10.26        7.54      0.28 o 
  -3  -4  14       20.43       20.79      0.44 o 
  -2  -4  14       90.87       90.44      1.25 o 
  -1  -4  14        2.92        3.33      0.29 o 
   0  -4  14        9.16        6.60      0.37 o 
   1  -4  14        0.64        0.22      0.09 o 
   2  -4  14       72.53       73.57      0.85 o 
   3  -4  14       77.15       69.45      0.77 o 
   4  -4  14        5.74        4.13      0.13 o 
  -5  -3  14       32.45       32.87      0.43 o 
  -4  -3  14        8.75        8.09      0.30 o 
  -3  -3  14       30.40       32.23      0.58 o 
  -2  -3  14       75.90       76.35      1.11 o 
  -1  -3  14        0.01        0.42      0.17 o 
   0  -3  14       25.01       26.49      1.20 o 
   1  -3  14        5.92        6.34      0.20 o 
   2  -3  14        3.07        3.41      0.16 o 
   3  -3  14       15.20       17.52      0.27 o 
   4  -3  14        8.63        8.82      0.16 o 
  -5  -2  14       59.48       60.32      0.81 o 
  -4  -2  14       50.34       51.03      0.76 o 
  -3  -2  14       76.99       84.64      1.20 o 
  -2  -2  14       41.11       37.05      0.67 o 
  -1  -2  14       82.66       78.16      1.36 o 
   0  -2  14       12.09        6.76      0.31 o 
   1  -2  14       30.03       30.33      0.55 o 
   2  -2  14      121.35      118.35      1.15 o 
   3  -2  14      179.75      185.44      1.74 o 
   4  -2  14        9.35        9.10      0.18 o 
   5  -2  14        1.31        1.32      0.11 o 
  -5  -1  14       46.23       42.69      0.62 o 
  -4  -1  14       60.29       67.40      1.15 o 
  -3  -1  14        6.13        5.68      0.30 o 
  -2  -1  14      419.34      428.77      6.36 o 
  -1  -1  14       89.74       93.06      2.16 o 
   0  -1  14       16.94       19.12      0.44 o 
   1  -1  14        4.03        4.74      0.22 o 
   2  -1  14      135.53      132.10      1.40 o 
   3  -1  14      145.59      140.55      1.36 o 
   4  -1  14        2.09        2.74      0.17 o 
   5  -1  14        0.47        0.49      0.13 o 
  -4   0  14        0.41        0.21      0.12 o 
  -3   0  14        6.37        7.76      0.34 o 
  -2   0  14      228.61      230.39      3.56 o 
  -1   0  14        0.01       -0.24      0.24 o 
   0   0  14       77.62       81.70      1.44 o 
   1   0  14      143.38      127.06      1.40 o 
   2   0  14       41.42       34.58      0.49 o 
   3   0  14      152.66      149.73      1.65 o 
   4   0  14      342.71      342.17      3.16 o 
   5   0  14       35.14       26.92      0.33 o 
   6   0  14       31.40       33.56      0.43 o 
  -4   1  14        0.08        0.22      0.09 o 
  -3   1  14       49.38       53.30      1.32 o 
  -2   1  14        8.02        7.26      0.38 o 
  -1   1  14        1.03        1.45      0.30 o 
   0   1  14        6.35        8.77      0.40 o 
   1   1  14       13.16       12.09      0.30 o 
   2   1  14        0.46        0.63      0.18 o 
   3   1  14       25.53       23.55      0.37 o 
   4   1  14       36.24       34.28      0.57 o 
   5   1  14      121.29      117.61      1.15 o 
   6   1  14      112.42      115.59      1.22 o 
  -4   2  14       11.71       11.91      0.30 o 
  -3   2  14       67.28       72.54      2.16 o 
  -2   2  14        5.78        5.29      0.34 o 
  -1   2  14      151.55      149.84      2.41 o 
   0   2  14       67.27       65.29      1.56 o 
   1   2  14       46.00       48.81      0.73 o 
   2   2  14        0.58        1.27      0.16 o 
   3   2  14       82.43       71.86      0.77 o 
   4   2  14       61.78       56.12      0.67 o 
   5   2  14       26.25       22.82      0.41 o 
   6   2  14       90.35       92.81      1.03 o 
  -3   3  14        0.89        0.71      0.14 o 
  -2   3  14       96.57       90.85      1.52 o 
  -1   3  14       59.98       61.92      1.56 o 
   0   3  14      127.92      128.16      2.59 o 
   1   3  14        1.92        1.88      0.29 o 
   2   3  14      146.95      140.97      1.53 o 
   3   3  14      596.26      614.54      5.52 o 
   4   3  14       39.86       37.94      1.05 o 
   5   3  14        4.44        3.52      0.17 o 
   6   3  14       27.49       28.58      0.44 o 
  -3   4  14       13.43       16.20      0.31 o 
  -2   4  14        2.44        3.55      0.28 o 
  -1   4  14       84.62       82.97      1.86 o 
   1   4  14      104.40      104.80      1.35 o 
   2   4  14      405.64      425.67      4.97 o 
   3   4  14      238.51      247.51      2.60 o 
   4   4  14       23.14       22.64      0.33 o 
   5   4  14        7.78       11.47      0.28 o 
   6   4  14        3.73        4.10      0.21 o 
  -2   5  14      128.26      136.48      1.73 o 
  -1   5  14      150.84      142.48      3.13 o 
   1   5  14       31.36       31.03      0.66 o 
   2   5  14       40.11       40.30      0.80 o 
   3   5  14       69.93       74.56      0.90 o 
   4   5  14      166.97      167.16      1.81 o 
   5   5  14        9.56        7.02      0.21 o 
   6   5  14       55.02       57.82      1.62 o 
  -1   6  14       47.95       51.88      0.94 o 
   0   6  14       13.11       12.10      0.43 o 
   1   6  14       56.11       56.66      0.88 o 
   2   6  14       72.79       71.76      0.99 o 
   3   6  14        4.33        5.99      0.23 o 
   4   6  14        7.06        6.36      0.26 o 
   5   6  14        0.42        0.49      0.11 o 
   6   6  14       58.18       60.83      0.82 o 
   0   7  14        2.13        1.80      0.36 o 
   1   7  14       11.31        8.18      0.48 o 
   2   7  14       27.99       25.55      0.60 o 
   3   7  14       24.44       19.28      0.37 o 
   4   7  14        0.21        0.10      0.14 o 
   5   7  14        2.46        1.98      0.21 o 
   2   8  14        0.23        0.42      0.17 o 
   3   8  14        0.76        0.86      0.17 o 
   4   8  14      190.62      222.77      3.44 o 
  -2  -6  15       17.95       17.55      0.60 o 
  -1  -6  15        0.00        0.60      0.24 o 
   0  -6  15       14.50       16.04      0.48 o 
  -3  -5  15        4.89        4.84      0.25 o 
  -2  -5  15       34.20       33.97      0.68 o 
  -1  -5  15       63.68       59.52      1.56 o 
   0  -5  15        0.64        1.32      0.26 o 
   1  -5  15        2.62        3.95      0.42 o 
   2  -5  15       95.55       85.24      1.05 o 
  -4  -4  15        2.11        2.32      0.25 o 
  -3  -4  15       50.77       52.34      0.78 o 
  -2  -4  15       12.13       12.63      0.43 o 
  -1  -4  15       11.03       10.69      1.08 o 
   0  -4  15        3.76        4.64      0.33 o 
   1  -4  15        5.53        4.32      0.28 o 
   2  -4  15        1.27        1.99      0.21 o 
   3  -4  15       32.87       25.66      0.42 o 
  -4  -3  15       45.28       39.36      0.60 o 
  -3  -3  15       44.17       42.66      0.67 o 
  -2  -3  15        4.63        5.96      0.32 o 
  -1  -3  15        0.34        0.06      0.18 o 
   0  -3  15       29.16       31.19      0.49 o 
   1  -3  15      132.36      122.93      1.34 o 
   2  -3  15      212.26      218.53      2.00 o 
   3  -3  15       49.78       48.86      0.60 o 
   4  -3  15        1.47        1.15      0.14 o 
  -4  -2  15        0.02        0.00      0.08 o 
  -3  -2  15      193.73      199.81      2.54 o 
  -2  -2  15      127.59      121.17      1.62 o 
  -1  -2  15       65.10       64.07      1.15 o 
   0  -2  15        2.47        2.72      0.26 o 
   1  -2  15       70.38       82.85      0.97 o 
   2  -2  15      176.47      169.39      4.14 o 
   3  -2  15       49.95       51.66      0.61 o 
   4  -2  15        1.34        1.50      0.27 o 
  -4  -1  15        9.20        7.17      0.23 o 
  -3  -1  15        5.98        5.21      0.29 o 
  -2  -1  15        3.65        4.83      0.31 o 
  -1  -1  15        0.01        1.32      0.36 o 
   0  -1  15      173.76      166.64      2.09 o 
   1  -1  15       88.97       82.08      0.94 o 
   2  -1  15        5.42        3.00      0.19 o 
   3  -1  15      118.14      120.14      1.28 o 
   4  -1  15      100.76      110.84      1.36 o 
   5  -1  15       93.98       95.57      1.42 o 
  -4   0  15       60.14       71.06      0.81 o 
  -3   0  15       65.66       63.94      1.15 o 
  -2   0  15       43.90       43.89      0.89 o 
  -1   0  15      178.08      179.27      3.85 o 
   0   0  15        1.20        0.80      0.19 o 
   1   0  15        3.71        3.07      0.12 o 
   2   0  15        5.29        5.27      0.25 o 
   3   0  15       52.70       49.17      0.61 o 
   4   0  15       21.52       23.60      0.36 o 
   5   0  15      162.31      166.12      2.02 o 
  -4   1  15        1.16        1.35      0.20 o 
  -3   1  15        1.45        2.35      0.30 o 
  -2   1  15      188.44      190.07      2.92 o 
  -1   1  15      159.29      162.56      3.49 o 
   0   1  15      202.93      199.07      2.93 o 
   1   1  15       16.32       13.71      0.31 o 
   2   1  15       60.34       60.93      0.75 o 
   3   1  15       51.60       42.18      1.13 o 
   4   1  15       92.00       93.02      1.03 o 
   5   1  15       10.99        8.77      0.19 o 
   6   1  15        0.08        0.21      0.10 o 
  -3   2  15       17.72       18.40      0.37 o 
  -2   2  15       58.50       63.19      1.15 o 
  -1   2  15        0.98        0.12      0.24 o 
   0   2  15        0.33        0.36      0.17 o 
   1   2  15      106.01      100.02      1.31 o 
   2   2  15        0.08        0.06      0.12 o 
   3   2  15        1.41        0.24      0.10 o 
   4   2  15        2.85        3.51      0.20 o 
   5   2  15        0.05        0.03      0.06 o 
   6   2  15       10.68        9.60      0.20 o 
  -3   3  15       40.44       46.59      0.67 o 
  -2   3  15       30.99       32.01      0.63 o 
  -1   3  15       27.27       28.13      0.84 o 
   0   3  15        8.42        7.33      0.48 o 
   1   3  15       40.22       39.34      0.66 o 
   2   3  15       42.58       41.91      1.46 o 
   3   3  15      234.80      246.29      2.30 o 
   4   3  15       23.41       26.08      0.35 o 
   5   3  15       38.63       38.93      0.48 o 
   6   3  15        1.82        2.03      0.23 o 
  -2   4  15        6.84        6.95      0.30 o 
   1   4  15      102.01      111.60      1.42 o 
   2   4  15      133.25      135.85      3.29 o 
   3   4  15      140.70      144.17      1.57 o 
   4   4  15       39.76       35.86      0.49 o 
   5   4  15       56.81       57.61      0.78 o 
   6   4  15        2.14        4.29      0.60 o 
  -1   5  15      111.02      120.60      2.65 o 
   0   5  15       77.37       83.08      1.92 o 
   1   5  15       74.46       72.59      1.44 o 
   2   5  15        1.05        1.80      0.26 o 
   3   5  15      196.68      199.16      2.44 o 
   4   5  15       32.59       29.30      0.43 o 
   5   5  15        5.99        6.42      0.35 o 
   0   6  15       56.43       56.88      1.02 o 
   1   6  15        0.43        1.44      0.36 o 
   2   6  15        2.50        2.52      0.21 o 
   3   6  15       29.94       31.96      0.53 o 
   4   6  15       96.57      102.38      1.12 o 
   5   6  15        1.22        0.79      0.17 o 
   1   7  15        9.65       14.91      0.60 o 
   2   7  15       53.68       58.65      1.50 o 
   3   7  15       54.81       55.98      1.02 o 
   4   7  15       30.91       34.51      0.53 o 
  -2  -5  16        1.95        1.14      0.30 o 
  -1  -5  16       29.50       28.86      0.84 o 
   0  -5  16       68.28       60.09      1.06 o 
   1  -5  16        9.84        8.06      0.48 o 
  -3  -4  16       46.66       49.52      0.88 o 
  -2  -4  16       13.09       14.84      0.48 o 
  -1  -4  16       89.52       90.59      1.49 o 
   0  -4  16        6.81        7.70      0.32 o 
   1  -4  16       42.76       50.03      0.74 o 
   2  -4  16       34.28       38.52      0.61 o 
  -3  -3  16       33.65       29.99      0.87 o 
  -2  -3  16        6.11        5.23      0.66 o 
  -1  -3  16       12.29       12.18      0.40 o 
   0  -3  16        4.64        2.52      0.28 o 
   1  -3  16      111.75      105.87      1.36 o 
   2  -3  16       42.37       46.20      0.55 o 
   3  -3  16       41.35       45.45      0.54 o 
  -3  -2  16       63.63       62.14      1.38 o 
  -2  -2  16        0.02        0.05      0.20 o 
  -1  -2  16       46.71       48.57      1.20 o 
   0  -2  16       25.37       19.45      0.55 o 
   1  -2  16      106.13      105.20      1.36 o 
   2  -2  16      100.02       98.75      0.97 o 
   3  -2  16       76.75       77.28      0.76 o 
   4  -2  16       16.83       19.82      0.30 o 
  -3  -1  16       21.93       22.55      0.51 o 
  -2  -1  16       10.02       11.17      0.40 o 
  -1  -1  16        2.86        3.85      0.36 o 
   0  -1  16        0.02        0.00      0.24 o 
   1  -1  16        4.53        5.33      0.20 o 
   2  -1  16      280.71      285.34      2.90 o 
   3  -1  16        0.12        0.20      0.12 o 
   4  -1  16        0.04        0.12      0.06 o 
  -3   0  16        6.36        6.42      0.29 o 
  -2   0  16        3.58        3.81      0.29 o 
  -1   0  16        2.82        3.49      0.36 o 
   0   0  16       17.40       14.32      0.38 o 
   1   0  16       96.42       92.23      1.52 o 
   2   0  16       68.74       62.59      0.63 o 
   3   0  16        0.97        1.28      0.16 o 
   4   0  16        0.03        0.47      0.12 o 
   5   0  16       25.07       25.62      0.36 o 
  -3   1  16       40.69       41.41      0.62 o 
  -2   1  16        9.08       10.03      0.60 o 
  -1   1  16        1.60        1.68      0.36 o 
   0   1  16       20.13       18.10      0.43 o 
   1   1  16        4.38        5.41      0.25 o 
   2   1  16        3.88        2.46      0.18 o 
   3   1  16       15.13       11.34      0.24 o 
   4   1  16       36.02       37.52      0.48 o 
   5   1  16        1.10        0.69      0.11 o 
  -3   2  16        7.40        5.59      0.33 o 
  -2   2  16        2.50        3.61      0.31 o 
  -1   2  16       11.76       11.42      0.60 o 
   0   2  16       10.45        9.62      0.34 o 
   1   2  16       56.21       54.48      1.01 o 
   2   2  16       24.58       16.32      0.37 o 
   3   2  16       30.02       29.29      0.40 o 
   4   2  16        3.19        3.55      0.30 o 
   5   2  16        8.63       11.98      0.40 o 
  -2   3  16       17.22       17.95      0.39 o 
  -1   3  16      310.21      311.29      6.25 o 
   0   3  16       33.15       39.92      1.08 o 
   1   3  16        0.25        1.03      0.19 o 
   2   3  16        0.64        1.44      0.26 o 
   3   3  16       12.07        6.63      0.20 o 
   4   3  16        2.36        1.93      0.16 o 
   5   3  16        1.10        0.74      0.13 o 
  -1   4  16       44.85       48.33      1.20 o 
   1   4  16        0.06        0.42      0.17 o 
   2   4  16       62.66       64.82      0.79 o 
   3   4  16        8.73        8.06      0.24 o 
   4   4  16        4.13        3.96      0.25 o 
   5   4  16        0.37        0.39      0.10 o 
  -1   5  16        2.94        2.13      0.48 o 
   0   5  16        5.16        6.61      0.48 o 
   1   5  16       28.84       31.29      0.57 o 
   2   5  16        4.52        3.00      0.21 o 
   3   5  16        0.09        0.15      0.11 o 
   4   5  16       37.57       36.10      0.52 o 
   5   5  16       25.91       26.09      0.42 o 
   1   6  16        5.07        6.25      0.48 o 
   2   6  16        2.84        3.73      0.26 o 
   3   6  16        3.65        4.33      0.26 o 
   4   6  16        2.60        3.00      0.22 o 
  -1  -4  17        4.68        2.40      0.36 o 
   0  -4  17        0.01        0.12      0.24 o 
   1  -4  17        1.98        3.37      0.36 o 
  -2  -3  17        0.20        0.12      0.12 o 
  -1  -3  17        5.26        4.93      0.36 o 
   0  -3  17       36.92       35.95      0.96 o 
   1  -3  17       42.69       33.67      0.51 o 
   2  -3  17      146.60      167.07      2.88 o 
  -2  -2  17      100.97       95.35      2.04 o 
  -1  -2  17        2.70        3.85      0.36 o 
   0  -2  17       15.39       13.35      0.48 o 
   1  -2  17       50.13       56.31      0.78 o 
   2  -2  17      128.84      145.85      1.53 o 
   3  -2  17       64.01       77.58      1.11 o 
  -3  -1  17        0.29       -0.08      0.30 o 
  -2  -1  17       25.26       24.89      0.72 o 
  -1  -1  17       40.04       35.35      0.96 o 
   0  -1  17       16.81       14.19      0.60 o 
   1  -1  17        1.19        2.28      0.23 o 
   2  -1  17       62.79       73.65      0.85 o 
   3  -1  17      113.58      121.63      1.14 o 
  -2   0  17        0.45        0.00      0.11 o 
  -1   0  17       11.62       14.79      0.60 o 
   0   0  17        9.41        7.32      0.30 o 
   1   0  17        8.73        6.06      0.25 o 
   2   0  17       25.65       19.54      0.31 o 
   3   0  17        0.77        1.80      0.22 o 
   4   0  17        6.54        5.30      0.21 o 
  -2   1  17       15.08       15.64      0.60 o 
  -1   1  17       42.95       43.52      1.08 o 
   0   1  17        0.03        0.84      0.17 o 
   1   1  17       26.95       28.47      0.51 o 
   2   1  17       94.97       98.11      1.26 o 
   3   1  17       13.70       15.57      0.28 o 
   4   1  17       36.35       33.29      0.42 o 
  -2   2  17       14.65       13.93      0.57 o 
  -1   2  17       36.55       37.87      0.96 o 
   0   2  17       21.55       23.09      0.72 o 
   1   2  17       64.69       65.98      0.92 o 
   2   2  17      344.40      369.99      4.28 o 
   3   2  17       18.27       25.93      0.44 o 
   4   2  17       49.13       48.32      0.55 o 
  -1   3  17        3.33        4.93      0.48 o 
   0   3  17        0.26        0.48      0.24 o 
   1   3  17       10.02        5.89      0.36 o 
   2   3  17       41.09       45.39      0.57 o 
   3   3  17       40.40       34.34      0.64 o 
   4   3  17        1.19        0.69      0.11 o 
   1   4  17       24.79       25.29      0.60 o 
   2   4  17       39.56       46.12      0.57 o 
   3   4  17      177.97      181.17      2.21 o 
   4   4  17      110.19      123.56      1.47 o 
   1   5  17        1.73        4.21      0.36 o 
   2   5  17        3.67        4.54      0.35 o 
   3   5  17       63.57       62.34      0.85 o 
  -1  -2  18        0.08        0.00      0.12 o 
   0  -2  18        6.80        5.65      0.36 o 
   1  -2  18        5.78        5.81      0.30 o 
   2  -2  18       15.51       15.63      0.48 o 
  -1  -1  18       28.44       27.65      0.72 o 
   0  -1  18        0.16        0.00      0.12 o 
   1  -1  18       15.08       14.55      0.32 o 
   2  -1  18        2.55        2.23      0.17 o 
  -1   0  18       44.46       49.90      1.20 o 
   0   0  18        0.15        0.12      0.12 o 
   1   0  18       50.61       46.61      0.66 o 
   2   0  18       23.28       19.18      0.37 o 
   3   0  18       22.97       22.58      0.34 o 
  -1   1  18       22.36       23.21      0.72 o 
   0   1  18       19.68       22.00      0.60 o 
   1   1  18       28.44       32.54      0.51 o 
   2   1  18        9.80       14.54      0.27 o 
   3   1  18       16.01       20.89      0.35 o 
  -1   2  18       11.86       11.82      1.62 o 
   0   2  18       92.17       95.71      2.04 o 
   1   2  18       40.74       39.09      0.72 o 
   2   2  18       46.24       41.69      0.52 o 
   3   2  18        8.14        7.92      0.23 o 
   0   3  18      162.92      182.52      3.73 o 
   1   3  18       46.75       53.33      0.92 o 
   2   3  18       21.02       16.98      0.33 o 
   3   3  18      160.16      164.45      1.93 o 
   2   4  18        0.72        0.18      0.13 o 
                                                 
